# Supplementary material for: Low-Cost Air Quality Measurement System Based on Electrochemical and PM Sensors with Cloud Connection
Source: Sensors (Basel). 2021 Sep 16;21(18):6228. doi: 10.3390/s21186228 (PMC8472764; doi:10.3390/s21186228)
Supplement: Supplementary file 1 [file sensors-21-06228-s001.zip]

Archive with 1 entries (1 files):
- sensors-1335371-supplementary.xlsx
