# Supplementary material for: Low-Cost Air Quality Measurement System Based on Electrochemical and PM Sensors with Cloud Connection
Source: Sensors (Basel). 2021 Sep 16;21(18):6228. doi: 10.3390/s21186228 (PMC8472764; doi:10.3390/s21186228)
Supplement: Supplementary file 1 [file sensors-21-06228-s001.zip › sensors-1335371-supplementary.xlsx]

## Sheet: Legend
Sheet name	Data/Column description	Location	Date	Station code
Raw data	UM, FEC01 and FEC02. Data from electrodes (WE and AE)	Badajoz	12/03/2021 10:50:00 - 17/05/2021 6:40:00	FEC01, FEC02
	Data from OPC sensor (particulates sensor)	Badajoz	12/03/2021 10:50:00 - 17/05/2021 6:40:00	FEC01, FEC02
Hourly	UM, FEC01 and FEC02	Badajoz	12/03/2021 11:50:00 - 17/05/2021 4:50:00	FEC01, FEC02
Doble Regresion lineal	Taking the first week of data, the pollutant is regressed against the reference. With this regression, the parameters of the line are calculated, which are used to correct the whole series. This procedure is applied 2 times, resulting in 2 pairs of plots (temporal and FECvsRef).	Badajoz	12/03/2021 11:50:00 - 17/05/2021 4:50:00	FEC01, FEC02
Multilinear Rregresion	A multiple linear regression is performed. The concentration of each gas is modelled as a linear combination of the 8 values in mV + temp and humidity.	Badajoz	19/03/2021 15:00:00 - 17/05/2021 4:50:00	FEC01, FEC02
NN	NN has been trained using 1st week of hourly data. UM contains the reference values. NN_ columns are data given by the network.	Badajoz	19/03/2021 15:00:00 - 17/05/2021 4:50:00	FEC01, FEC02
	ORANGE FOR UM (REFERENCE)
	GREEN FOR FEC01
	BLUE FOR FEC02

## Sheet: Raw data
Date	Muestra	UM_NO	UM_NO2	UM_O3	UM_CO	UM_PM25	UM_PM10	UM_TMP	UM_RH	FEC01_NO2	FEC01_O3	FEC01_NO	FEC01_CO	FEC01_PM1	FEC01_PM2.5	FEC01_PM10	FEC01_T_OPC	FEC01_H_OPC	FEC01_SFR_OPC	FEC01_TMP	FEC01_RH	FEC01_Lat	FEC01_Long	FEC01_WE_NO2	FEC01_AE_NO2	FEC01_WE_O3	FEC01_AE_O3	FEC01_WE_NO	FEC01_AE_NO	FEC01_WE_CO	FEC01_AE_CO	FEC02_NO2	FEC02_O3	FEC02_NO	FEC02_CO	FEC02_PM1	FEC02_PM2.5	FEC02_PM10	FEC02_T_OPC	FEC02_H_OPC	FEC02_SFR_OPC	FEC02_TMP	FEC02_RH	FEC02_Lat	FEC02_Long	FEC02_WE_NO2	FEC02_AE_NO2	FEC02_WE_O3	FEC02_AE_O3
2021-03-12 10:50:00	1	8.7	11.7	60.1	0.1	7.5	4.5	15.8	49	-178.287	183.567	2785.97	18771.8	0.4075	0.38	0.1875	22.235	38.1775	2.8875	14.075	53.34	38.87	-6.97	290.533	256.985	434.845	384.8	544.2	488.31	433.202	307.697	-109.03	-237.21	4028.23	13105.6	1.52	2.094	5.952	22.234	38.42	1.236	13.492	55.128	38.87	-6.97	290.814	268.826	424.766	362.318
2021-03-12 11:00:00	2	4.8	9.4	68.3	0.1	5.7	2.6	15.1	47	-67.8433	179.417	1016.65	5916.05	7.08917	7.3225	7.09083	23.69	34.6525	0.556667	14.9175	49.9558	38.87	-6.97	297.408	266.41	439.389	386.281	419.217	374.32	359.289	279.155	-14.2042	142.107	495.557	1198.33	3.82417	13.8875	98.7017	23.7817	34.8542	0.238333	14.7667	50.5208	38.87	-6.97	294.177	272.809	433.559	371.653
2021-03-12 11:10:00	3	5.1	7.7	69.3	0.1	5.4	2.6	15.7	45	-4.13	170.794	159.289	421.866	8.46545	11.7991	14.69	24.3909	32.46	0.7	15.2345	47.7864	38.87	-6.97	299.809	270.695	437.964	386.529	371.667	330.226	333.621	268.52	4.65417	185.151	126.157	312.916	4.41333	17.2617	83.0708	24.3708	32.7508	0.211667	15.31	47.7233	38.87	-6.97	295.467	274.278	435.233	374.373
2021-03-12 11:20:00	4	4.7	8.5	69.5	0.1	7.1	3.4	15.8	44	4.40667	168.382	107.227	312.012	7.49333	12.14	13.5625	24.8342	31.4392	0.683333	15.525	46.6958	38.87	-6.97	300.999	271.823	440.363	388.147	352.845	313.525	324.368	264.762	4.385	191.082	86.1867	226.15	4.55	15.32	47.0317	24.8808	31.7075	0.201667	15.74	46.1792	38.87	-6.97	295.525	274.754	434.933	375.684
2021-03-12 11:30:00	5	5.6	11.3	69.3	0.1	7.8	2.9	15.8	43	1.58333	167.773	89.1783	274.442	7.69583	12.5875	16.56	25.1242	29.0917	0.7	15.6608	44.1275	38.87	-6.97	298.326	271.708	437.65	387.988	345.98	305.289	318.667	263.041	5.44917	180.866	69.0983	211.58	4.15	15.3008	49.85	25.2117	29.3817	0.2075	15.8975	43.4308	38.87	-6.97	295.537	275.741	434.761	376.594
2021-03-12 11:40:00	6	6.3	12.2	71.9	0.1	5.1	2.3	15.9	40	-4.19167	170.529	77.1058	257.122	8.61167	13.9267	20.0333	25.3783	27.6758	0.691667	15.77	41.7317	38.87	-6.97	298.945	273.169	439.883	388.451	339.558	300.729	320.329	262.499	4.28	202.565	55.8967	200.095	4.1	14.035	42.1217	25.4017	27.9575	0.211667	16.2775	40.9883	38.87	-6.97	295.735	275.985	439.711	377.438
2021-03-12 11:50:00	7	3.8	8.5	77.1	0.1	6.9	2.4	16.4	37	-0.678333	172.259	71.5225	249.803	7.18	14.6967	17.7942	25.4125	27.3725	0.691667	15.8033	41.3217	38.87	-6.97	299.927	272.743	439.367	388.392	337.256	297.78	312.896	262.867	2.87583	197.303	51.33	185.888	4.38833	13.8142	46.08	25.3658	27.7408	0.209167	15.9658	40.8392	38.87	-6.97	295.098	275.94	436.314	377.13
2021-03-12 12:00:00	8	4.7	10.5	76.6	0.1	7.2	2.6	16.1	37	1.5725	174.01	66.315	212.074	7.2175	10.3425	15.0825	25.4625	27.0858	0.691667	15.8133	40.5275	38.87	-6.97	300.108	272.923	440.369	388.351	333.981	295.262	311.033	261.941	0.214167	195.403	46.3075	170.472	4.26667	12.8858	27.3942	25.4275	27.3975	0.2075	16.1617	39.9425	38.87	-6.97	294.563	275.512	435.917	377.428
2021-03-12 12:10:00	9	3.3	7.6	79.3	0.1	8.5	2.6	16.2	37	3.55667	181.496	62.235	205.007	8.60583	12.5033	15.8433	25.77	27.0467	0.7	16.2625	40.0117	38.87	-6.97	300.902	272.714	442.828	388.245	332.023	294.397	307.365	260.859	2.43083	196.778	43.3892	181.912	4.33	13.7042	24.3225	25.7975	27.4217	0.22	16.4883	39.4217	38.87	-6.97	295.371	275.785	436.835	377.733
2021-03-12 12:20:00	10	3.6	9.2	78	0.1	6.3	3	17	35	4.00917	180.702	61.23	194.164	7.7775	11.9092	18.2267	26.1708	26.9042	0.7	16.4592	39.84	38.87	-6.97	301.079	272.957	442.07	387.665	332.461	292.972	308.841	261.644	2.5675	197.045	42.21	164.457	4.5875	14.605	28.0667	26.1983	27.3325	0.2125	16.8292	39.3	38.87	-6.97	295.77	275.757	437.219	377.522
2021-03-12 12:30:00	11	8.8	10.5	75.5	0.1	4.6	2.7	17.5	34	4.16333	180.307	59.4267	210.908	8.215	12.4475	14.4975	26.3175	26.4325	0.7	16.7308	39.2558	38.87	-6.97	301.544	273.107	441.826	388.864	329.217	292.251	312.044	261.853	2.15583	198.128	39.475	178.742	4.47833	13.4067	30.5875	26.4008	26.7067	0.225833	17.2183	38.3075	38.87	-6.97	295.079	275.973	436.591	377.701
2021-03-12 12:40:00	12	6	11.2	76.5	0.1	4.7	2.8	17.6	34	4.15583	179.242	54.585	213.303	8.45333	12.9458	16.1008	26.5717	25.8217	0.7	16.9725	37.9375	38.87	-6.97	300.328	273.108	440.613	388.817	328.35	292.275	309.159	261.697	0.589167	196.863	35.9325	184.881	4.03417	12.0883	28.9992	26.7025	26.0292	0.236667	17.3783	36.9783	38.87	-6.97	295.603	276.036	436.483	377.948
2021-03-12 12:50:00	13	3.2	9.8	78.5	0.1	4.1	2.5	18	33	0.19	174.354	53.9392	236.335	8.83417	15.3775	18.1258	27.1092	25.1625	0.7	17.375	37.0183	38.87	-6.97	299.87	273.007	438.8	388.529	329.748	291.639	328.465	261.892	1.485	195.994	35.175	216.121	3.91	12.9467	25.3267	27.2442	25.335	0.249167	18.0983	35.6842	38.87	-6.97	295.858	276.318	436.979	378.223
2021-03-12 13:00:00	14	4.7	10.4	76.9	0.1	7.5	3	18.5	31	-3.96167	162.042	58.1325	302.776	7.83417	13.0358	14.8275	27.3008	23.4075	0.7	17.69	34.165	38.87	-6.97	298.546	272.842	436.967	388.552	332.538	291.819	315.28	261.291	0.713333	183.052	37.6833	253.681	3.595	10.9875	25.5258	27.3792	23.4533	0.248333	18.2558	33.1342	38.87	-6.97	295.325	276.174	434.413	378.033
2021-03-12 13:10:00	15	5.7	13.8	75.7	0.1	4.7	2.5	17.9	30	-0.619167	165.653	57.2792	225.028	8.8225	13.2058	15.4767	27.2642	24.8125	0.7	17.7117	35.7233	38.87	-6.97	300.673	273.226	437.627	387.692	330.081	292.235	312.173	262.025	3.975	204.343	32.5867	177.088	4.47583	13.6325	40.2992	27.405	24.9058	0.234167	18.2633	34.835	38.87	-6.97	296.283	275.89	438.61	377.86
2021-03-12 13:20:00	16	7.3	11.2	74.7	0.1	7.4	2.5	18.4	32	1.27167	166.451	57.6642	213.823	9.31167	13.7658	20.7375	27.4308	24.3658	0.733333	17.7875	35.4767	38.87	-6.97	300.673	273.202	440.783	388.13	332.589	292.218	306.848	261.091	4.41833	198.358	34.2633	189.363	4.60833	14.2258	38.975	27.5525	24.5583	0.243333	18.2917	34.4067	38.87	-6.97	296.744	276.608	436.937	377.694
2021-03-12 13:30:00	17	7.9	17	72.5	0.1	7.4	3.2	18.6	31	2.12167	175.716	61.2408	231.651	8.98583	14.3192	15.9733	27.7142	24.2767	0.708333	18.1667	35.22	38.87	-6.97	301.995	272.67	441.668	387.452	339.999	292.433	327.466	262.142	8.10167	202.996	38.995	228.132	4.39917	12.6917	20.35	28.0808	24.3683	0.2475	18.6875	33.8275	38.87	-6.97	298.544	276.24	439.857	377.836
2021-03-12 13:40:00	18	22.9	24.5	61.9	0.1	7.4	3	18.5	31	7.64417	177.604	70.2142	331.716	10.025	15.75	19.2067	27.8158	24.2208	0.7	18.3483	35.2408	38.87	-6.97	302.268	273.263	440.997	387.75	339.507	291.549	335.749	260.972	9.33417	196.277	46.7917	320.9	4.25667	11.5608	21.4725	28.1633	24.1175	0.246667	18.7508	33.9725	38.87	-6.97	296.766	276.178	436.837	377.499
2021-03-12 13:50:00	19	34.4	35.7	58.5	0.2	4.8	2.8	18.9	30	5.0675	175.893	67.1692	324.897	10.0875	16.2467	19.9592	28.35	23.7392	0.7	18.5267	34.5925	38.87	-6.97	301.399	273.052	442.323	388.282	333.957	291.774	321.837	260.418	7.60167	185.57	44.91	334.372	3.99917	12.2067	25.9767	28.5833	23.6367	0.244167	19.2525	33.2317	38.87	-6.97	297.768	276.755	436.17	377.713
2021-03-12 14:00:00	20	22.7	26.5	60.8	0.2	4.4	2.8	19.2	30	3.6075	179.749	64.4458	263.728	10.2925	16.7992	20.16	28.5708	23.4475	0.7	18.7283	34.3575	38.87	-6.97	300.521	273.033	439.637	387.786	333.98	291.921	307.498	260.368	5.16333	197.583	40	259.113	4.23167	12.8008	41.3483	29.0875	23.2617	0.251667	19.4792	32.6275	38.87	-6.97	295.562	276.051	437.285	377.871
2021-03-12 14:10:00	21	15.8	16.7	68.7	0.2	6.2	2.7	19.3	30	-3.12667	173.303	52.1975	180.651	9.33	16.1217	22.0192	28.5875	23.0208	0.7	18.7983	33.6	38.87	-6.97	300.467	272.894	440.133	387.877	327.688	292.037	305.72	259.878	-4.96667	209.083	30.3158	159.073	3.8275	11.4092	36.075	29.0342	22.945	0.265	19.5275	32.2792	38.87	-6.97	294.968	276.248	437.799	377.596
2021-03-12 14:20:00	22	3.4	10.6	77.9	0.1	4.2	2.3	18.9	30	2.2875	174.57	53.8033	195.676	8.70417	14.4383	17.6425	28.2475	23.4717	0.7	18.5683	34.345	38.87	-6.97	301.174	272.894	440.457	387.677	330.772	291.501	305.759	259.347	1.97417	197.485	35.6283	188.407	4.25417	14.3958	26.1217	28.525	23.5392	0.2475	19.3558	33.09	38.87	-6.97	296.539	276.158	437.572	377.494
2021-03-12 14:30:00	23	13.1	22.6	66.3	0.1	6	2.9	18.7	31	-1.60417	176.891	53.3392	168.49	11.0183	16.77	14.61	28.3392	23.265	0.7	18.5208	33.9367	38.87	-6.97	298.864	272.44	440.846	386.971	327.081	291.205	299.259	258.746	-5.09	201.989	31.2283	159.338	3.70917	13.1475	20.7492	28.6658	23.3475	0.261667	19.36	32.3875	38.87	-6.97	293.618	275.689	435.436	377.541
2021-03-12 14:40:00	24	2.9	8.4	78.2	0.1	5.3	2.5	19.3	29	-3.60333	181.993	49.9783	150.343	9.67417	16.27	17.8025	28.8992	22.4667	0.7	19.1925	32.5525	38.87	-6.97	300.622	273.766	441.378	387.223	326.207	291.347	297.882	257.519	-4.71667	198.504	29.7358	149.109	3.65083	11.1842	22.0633	29.2917	22.4008	0.2625	20.1317	30.6925	38.87	-6.97	295.566	276.091	436.412	377.698
2021-03-12 14:50:00	25	5.3	12.3	76.5	0.1	7.9	2.9	19.4	29	-5.06167	184.557	47.7917	139.747	10.1858	15.7892	15.975	29.0558	22.33	0.7	19.1925	32.3433	38.87	-6.97	298.44	272.122	440.289	387.435	326.377	291.553	297.003	258.148	-0.6025	205.767	28.0992	143.042	3.895	12.0175	25.9483	29.6583	21.9175	0.253333	20.28	30.235	38.87	-6.97	295.627	276.501	437.261	377.789
2021-03-12 15:00:00	26	2.3	8.1	78.7	0.1	5.2	2.4	19.8	28	-6.04417	181.541	51.2033	185.465	10.9192	15.0808	20.1367	29.2617	21.6275	0.725	19.655	30.9225	35.6308	-6.38917	299.546	272.876	440.821	387.291	329.43	291.737	309.75	258.457	-1.80333	190.972	32.1092	181.062	4.0575	13.395	21.0183	30.2233	21.0792	0.275	21.0983	28.4925	38.87	-6.97	295.538	276.361	436.03	378.142
2021-03-12 15:10:00	27	11.2	21.8	68.5	0.1	4.8	2.9	19.9	28	-5.08583	179.428	50.6433	284.952	10.9617	17.1958	22.6067	29.4492	21.3075	0.7	20.2842	29.6133	38.87	-6.97	300.514	272.914	440.658	387.626	327.896	291.923	333.253	259.387	-1.79167	199.672	30.1342	224.501	4.08417	12.7325	34.8233	30.5558	20.5158	0.264167	21.1558	28.1308	38.87	-6.97	295.84	276.501	436.492	377.803
2021-03-12 15:20:00	28	6	12.6	73.5	0.1	4.2	2.6	19.8	28	-2.735	176.747	48.81	245.533	13.0833	17.1358	17.7858	29.76	21.395	0.7	20.7233	29.205	38.87	-6.97	299.853	272.92	439.887	387.512	326.337	292.355	299.942	258.736	-3.50667	195.208	32.1892	180.243	3.6725	11.7583	21.4617	31.0117	20.4225	0.2725	21.4725	27.73	38.87	-6.97	294.657	276.47	435.692	377.951
2021-03-12 15:30:00	29	5.1	15.4	72.6	0.1	6.2	2.6	20	28	-4.84583	175.447	46.9675	151.018	12.1825	18.9308	32.7842	30.41	21.0142	0.7	21.3567	28.78	38.87	-6.97	299.098	273.048	438.873	387.223	326.098	291.929	297.469	257.893	-7.06417	198.055	30.8717	143.265	3.38833	12.1292	22.2542	31.6467	20.03	0.27	22.2408	27.395	38.87	-6.97	294.535	276.125	435.826	377.8
2021-03-12 15:40:00	30	1.8	7.6	78.4	0.1	4.2	2.4	20.4	27	-5.25833	175.82	47.43	142.879	10.185	15.4383	22.7008	30.4267	20.8442	0.7	21.3092	28.6342	38.87	-6.97	300.541	272.999	441.082	387.719	326.642	292.898	297.687	257.998	-6.81583	198.143	32.365	138.812	3.87667	12.8083	44.8992	31.7592	19.7433	0.251667	22.2717	27.1383	38.87	-6.97	294.901	276.302	435.5	377.572
2021-03-12 15:50:00	31	3.7	12.4	75.5	0.1	4	2.2	19.9	28	-1.6975	180.42	46.9342	131.88	11.555	15.6333	21.8033	30.2508	21.0683	0.7	21.3933	29.1433	38.87	-6.97	300.052	273.288	440.276	386.883	325.56	293.092	292.762	256.483	-8.13083	196.899	32.9633	131.653	3.3325	10.5283	23.0933	31.4542	20.0667	0.261667	21.9033	27.585	38.87	-6.97	293.33	275.777	435.017	377.418
2021-03-12 16:00:00	32	2.5	8	78.3	0.1	3.1	2.2	19.8	28	-4.4175	177.114	46.48	120.223	9.29083	16.71	22.3725	30.5675	20.6983	0.7	21.4058	28.3908	38.87	-6.97	299.935	272.722	440.268	386.953	325.723	292.636	295.444	257.068	-11.8217	203.32	31.9908	123.972	3.24583	10.16	19.1275	31.3542	20.2192	0.269167	22.1975	26.9542	38.87	-6.97	293.872	276.369	436.537	376.98
2021-03-12 16:10:00	33	1.1	5.7	80.2	0.1	3.1	2	20.5	27	-5.70917	174.786	47.2642	135.911	9.10917	14.85	17.4642	30.5567	20.6525	0.708333	21.3217	28.4908	35.6308	-6.38917	299.337	272.462	439.71	387.142	325.967	292.762	294.728	256.98	-8.04636	204.073	31.6	144.889	2.91273	9.34	20.2936	31.1945	20.2545	0.270909	21.9591	27.5364	38.87	-6.97	294.617	276.085	437.55	376.753
2021-03-12 16:20:00	34	2.7	9.6	76.6	0.1	3.3	2	20.3	27	-6.95583	176.428	47.3942	123.692	9.08833	15.2233	16.5667	30.6692	20.5567	0.7	21.455	28.5175	38.87	-6.97	298.608	272.359	439.186	386.537	326.478	293.094	292.043	256.299	-8.75417	210.711	29.9492	127.865	2.965	9.89	22.9858	31.19	20.3425	0.26	21.9367	27.6483	38.87	-6.97	293.333	275.414	437.219	377.042
2021-03-12 16:30:00	35	1.4	6.3	79.3	0.1	3.2	2	20.7	27	-8.72333	172.892	47.5633	120.703	9.05833	14.6217	15.1608	30.3425	20.7192	0.7	21.3033	28.7708	38.87	-6.97	299.397	272.272	438.168	386.262	327.404	292.255	296.475	255.776	-7.02833	210.889	25.7908	132.594	3.15917	9.62167	31.5292	30.4733	20.9367	0.265833	21.4283	28.0975	38.87	-6.97	294.743	275.3	437.375	376.688
2021-03-12 16:40:00	36	2.9	11.1	75.9	0.1	3.7	2.2	19.9	28	-5.6525	173.814	47.1317	131.443	10.4442	15.2442	17.9267	30.2642	20.7958	0.733333	20.7283	29.2292	38.87	-6.97	299.04	272.262	440.212	386.835	324.246	292.221	292.415	256.049	-6.82	213.655	25.5492	130.183	2.875	9.305	17.2525	30.2867	20.9725	0.2625	20.8067	29.2167	38.87	-6.97	294.983	275.18	439.858	377.321
2021-03-12 16:50:00	37	1.3	7.7	78.7	0.1	2.9	2.1	19.5	29	-4.34583	178.352	44.9383	128.578	10.0017	13.415	15.8075	29.8817	21.2225	0.7	20.4133	29.5108	35.6308	-6.38917	300.652	272.428	440.512	387.132	324.459	290.984	301.152	254.895	-1.67667	209.954	25.2592	146.637	3.035	8.88083	25.3467	29.7567	21.4567	0.27	20.3308	29.6833	38.87	-6.97	295.514	275.666	437.65	376.651
2021-03-12 17:00:00	38	4.3	15.6	70.8	0.1	4	2.4	18.7	30	-2.6425	175.858	45.2858	210.304	8.35	13.4008	16.64	29.2508	21.1775	0.7	20.18	29.2967	38.87	-6.97	300.354	272.54	439.905	387.012	324.569	290.72	313.589	256.382	-1.64833	201.7	24.4167	232.913	2.98583	9.73417	24.9542	29.2508	21.5642	0.264167	19.87	29.7308	38.87	-6.97	295.868	275.558	437.988	376.516
2021-03-12 17:10:00	39	5.2	13.8	72.2	0.1	5.2	2.3	18.1	30	-1.59917	177.46	44.4342	194.093	8.86333	11.9917	16.53	28.8567	22.37	0.7	19.6067	31.175	38.87	-6.97	300.635	272.304	441.062	387.134	323.058	289.717	297.484	255.125	1.4825	221.307	20.945	177.677	3.07167	9.89833	27.09	29.1875	22.5667	0.244167	19.3992	31.5317	38.87	-6.97	296.249	275.026	441.834	376.601
2021-03-12 17:20:00	40	3.2	10.4	74.4	0.1	5	2.1	18.5	31	0.565	178.335	41.4492	129.127	9.30917	11.8267	19.5333	29.1883	22.6525	0.7	19.5833	31.9458	38.87	-6.97	301.667	272.33	441.04	386.582	320.703	289.506	295.44	253.425	2.22917	224.997	18.3208	122.837	2.93333	9.83	26.6092	29.0975	23.1233	0.253333	19.5758	32.0183	38.87	-6.97	296.58	275.751	441.708	377.077
2021-03-12 17:30:00	41	2.7	8.9	73.4	0.1	4	2.1	18.4	32	3.675	175.477	39.6133	144.052	8.86	13.8158	17.8392	29.0542	22.8933	0.725	19.4375	32.5492	38.87	-6.97	301.586	272.801	440.606	387.37	320.277	289.002	299.047	254.17	4.79917	214.887	19.4208	146.518	3.10417	10.2208	26.9342	29.0175	23.2842	0.241667	19.3983	32.7308	38.87	-6.97	296.967	275.642	439.24	377.482
2021-03-12 17:40:00	42	5.4	14.8	66.9	0.1	5.5	2.2	17.6	34	2.75583	172.855	40.2992	147.153	7.87833	12.3658	14.0817	28.6608	22.7925	0.7	19.3133	32.6875	38.87	-6.97	301.547	272.643	439.682	387.223	321.209	288.283	298.035	252.901	4.68583	207.323	18.5758	145.966	2.905	9.56167	37.1583	28.6675	23.3258	0.238333	19.1542	33.1117	38.87	-6.97	296.58	275.217	439.233	377.172
2021-03-12 17:50:00	43	4.1	11.9	69	0.1	3.2	1.9	17.3	34	4.62583	170.157	40.1475	144.537	8.46167	12.11	17.0042	28.3233	22.9383	0.7	18.77	32.8475	38.87	-6.97	301.762	272.533	440.248	387.403	319.322	286.858	298.932	252.963	4.36667	205.863	19.4117	145.683	2.7275	9.03083	28.81	28.3208	23.2925	0.244167	18.57	33.3783	38.87	-6.97	296.248	275.272	439.092	377.477
2021-03-12 18:00:00	44	3.7	15.8	69.2	0.1	5.6	2.3	16.8	35	4.89917	173.657	38.6167	156.974	10.7358	15.2208	15.64	27.9992	23.495	0.7	18.4583	33.4908	38.87	-6.97	302.996	272.537	441.374	387.127	321.136	286.507	304.788	253.797	7.64583	210.305	16.9825	158.554	3.3225	9.66583	33.6583	28.0442	23.8	0.249167	18.2517	34.3667	38.87	-6.97	298.264	275.586	439.983	377.181
2021-03-12 18:10:00	45	4.8	17.3	64.3	0.1	15.6	3.1	16.6	35	11.27	168.794	41.7775	187.589	16.0058	19.4242	19.5408	27.81	24.0892	0.7	18.2883	34.4833	38.87	-6.97	303.566	272.783	440.542	387.251	318.634	285.434	303.464	253.431	15.9483	198.552	17.3533	191.236	3.6575	11.0567	33.2067	27.7842	24.485	0.25	17.8858	35.5017	38.87	-6.97	298.478	275.567	439.223	377.491
2021-03-12 18:20:00	46	7.6	22.8	56.2	0.1	12.6	3.5	16.6	36	12.1933	166.5	38.1575	181.368	14.7817	19.1858	22.1792	27.8467	24.12	0.7	18.2092	34.7908	38.87	-6.97	304.257	272.799	440.526	387.122	318.082	285.447	307.062	253.233	12.4983	200.169	14.2042	175.495	4.1875	10.9092	34.8008	27.7567	24.4525	0.2775	17.8183	35.7808	38.87	-6.97	298.767	275.652	439.79	377.404
2021-03-12 18:30:00	47	4.8	24.9	55.1	0.1	13	4.1	16.4	37	14.1217	165.193	37.7275	200.123	13.9208	17.0417	17.4267	27.7058	24.2858	0.7	18.4808	35.2325	38.87	-6.97	303.596	272.798	440.23	387.634	318.033	285.123	307.137	252.95	17.3217	193.889	14.8992	208.44	4.92583	12.4108	36.87	27.675	24.6433	0.264167	17.6992	36.3817	38.87	-6.97	299.061	275.914	438.646	377.299
2021-03-12 18:40:00	48	4.5	21.1	58.2	0.1	6.1	3.4	16	38	12.8792	168.423	36.815	187.534	14.94	18.245	20.9558	27.4425	24.5475	0.7	17.8708	35.6567	38.87	-6.97	303.928	272.928	441.542	387.825	315.93	284.723	305.522	253.282	16.695	192.843	14.745	174.493	4.76167	11.5525	30.9533	27.41	25.0225	0.2725	17.4567	36.8617	38.87	-6.97	298.728	276.002	439.357	377.598
2021-03-12 18:50:00	49	4.8	20.8	58.1	0.1	6	3.5	15.5	40	13.2183	167.009	35.075	183.952	14.7467	18.2808	16.4642	27.2267	25.0725	0.7	17.4867	36.8658	38.87	-6.97	303.35	273.122	440.486	387.714	315.593	283.924	305.199	253.219	13.1508	203.062	12.915	165.506	4.89083	11.3967	26.4867	27.1125	25.6042	0.2775	17.1975	38.0275	38.87	-6.97	297.788	275.581	440.087	378.301
2021-03-12 19:00:00	50	2.1	14.8	62.3	0.1	6.8	3.6	15.4	40	13.2775	168.576	33.8583	175.009	14.9775	20.2008	21.9142	26.73	25.7308	0.7	17.4767	38.0117	38.87	-6.97	303.922	272.935	441.225	388.401	314.011	283.35	304.402	253.132	14.0267	202.031	12.0308	162.153	4.3575	9.96	24.1892	26.585	26.4383	0.2725	16.6175	39.3092	38.87	-6.97	298.473	275.726	439.529	377.689
2021-03-12 19:10:00	51	2.6	18	58.1	0.1	5.1	3.3	15.2	41	17.8158	164.961	36.5125	216.627	14.0908	17.5183	20.2708	26.675	26.2217	0.7	17.5167	38.6992	38.87	-6.97	305.991	273.128	440.636	388.138	321.999	282.712	321.283	253.187	22.3933	195.07	13.3008	227.619	4.52083	12.5792	35.6758	26.4492	27.1158	0.2725	16.4775	40.445	38.87	-6.97	300.085	275.777	438.986	377.752
2021-03-12 19:20:00	52	9.8	27.7	45.7	0.1	5.2	3.4	14.9	43	20.3625	160.519	41.1233	250.491	9.885	12.6808	19.3067	26.3725	26.5417	0.7	16.83	39.325	38.87	-6.97	304.325	272.959	440.217	388.172	315.437	282.717	309.58	252.604	18.72	188.705	14.33	219.877	3.93667	11.3858	29.4508	26.43	27.3142	0.2575	16.2158	41.2933	38.87	-6.97	298.684	275.529	439.225	378.008
2021-03-12 19:30:00	53	6.8	27.4	48.3	0.2	4.5	3	14.5	44	17.1667	161.156	37.395	205.124	13.7592	15.3375	20.115	26.1642	26.7967	0.691667	16.5175	40.2783	38.87	-6.97	304.398	273.123	440.463	388.367	315.691	281.778	310.595	253.366	21.8133	187.998	12.3983	187.597	3.88083	12.6617	26.585	26.0175	27.4525	0.2575	16.0442	41.6558	38.87	-6.97	299.709	275.791	438.147	378.295
2021-03-12 19:40:00	54	9.9	27.6	45.7	0.1	4.1	2.9	14.7	43	18.0667	162.293	32.8525	200.196	12.815	18.265	29.1867	26.2083	26.7525	0.691667	16.4292	40.2575	38.87	-6.97	304.509	273.484	440.242	388.775	311.743	281.366	306.729	252.808	17.225	193.532	9.60167	179.357	3.25667	10.8625	20.8392	25.8533	27.5858	0.25	15.9258	41.6992	38.87	-6.97	298.068	275.735	439.606	378.212
2021-03-12 19:50:00	55	1.4	17.1	55.4	0.1	3.5	2.5	14.4	44	15.0883	160.64	30.63	183.732	10.9408	15.715	16.24	26.375	27.2733	0.7	16.2925	40.7133	38.87	-6.97	303.251	273.287	439.447	389.084	311.863	280.877	305.298	251.742	17.4583	197.26	7.97417	164.43	3.15583	10.485	27.3758	25.7333	27.8858	0.248333	15.785	42.2367	38.87	-6.97	298.501	276.042	439.272	378.043
2021-03-12 20:00:00	56	0.9	13.5	57.7	0.1	2.9	2.3	14.2	45	12.94	161.287	30.0208	178.816	15.2433	17.5267	20.08	25.9567	27.2867	0.7	16.1475	41.1908	38.87	-6.97	303.364	273.549	439.808	388.946	310.766	280.533	306.38	253.477	16.4758	194.176	7.775	159.965	3.65	11.8583	22.415	25.59	28.1408	0.219167	15.62	42.59	38.87	-6.97	298.619	276.07	438.306	378.255
2021-03-12 20:10:00	57	1.2	11.4	57.5	0.1	2.4	2.1	14	46	17.2517	157.906	30.4242	211.629	15.9533	21.4758	15.5667	25.905	27.3275	0.683333	16.85	41.395	38.87	-6.97	304.779	273.161	438.74	388.649	312.728	280.47	316.963	252.724	21.51	185.697	9.13833	200.192	3.4975	11.1525	22.7667	25.4442	28.3442	0.245833	15.4508	43.1683	38.87	-6.97	299.627	276.218	437.868	378.374
2021-03-12 20:20:00	58	5.6	23.5	43.9	0.1	3.9	2.7	13.8	47	20.1433	150.478	32.8483	268.778	13.0392	16.6125	16.0658	25.73	27.6967	0.7	16.2567	41.7408	38.87	-6.97	305.34	273.45	438.355	389.099	313.744	280.337	325.902	253.712	27.3642	174.916	10.9275	266.317	3.96167	10.6558	25.0725	25.3167	28.7033	0.240833	15.3025	43.6675	38.87	-6.97	301.094	276.014	437.633	378.434
2021-03-12 20:30:00	59	7.2	29.5	37.5	0.2	6.1	3.4	13.6	48	20.8583	151.21	31.8792	267.294	20.06	28.6758	73.1167	25.5133	28.0233	0.675	15.805	42.2458	38.87	-6.97	304.384	273.163	439.163	389.072	310.576	278.983	311.755	253.861	24.8667	173.38	10.9717	236.567	4.49	11.8083	49.6608	25.2417	28.9667	0.249167	15.4692	44.325	38.87	-6.97	299.558	276.095	436.693	378.571
2021-03-12 20:40:00	60	1.7	23.2	43	0.2	5.2	3.9	13	49	18.2633	157.888	28.785	225.398	13.9883	18.0433	24.2483	25.4483	27.9	0.7	15.6458	42.4	38.87	-6.97	304.432	273.475	439.864	388.908	310.163	278.642	320.189	252.958	22.9792	179.606	10.8342	224.977	4.41583	12.43	29.2483	24.8867	29.2025	0.246667	14.9217	44.325	38.87	-6.97	299.212	276.303	437.668	378.691
2021-03-12 20:50:00	61	1.8	18.2	49.6	0.2	5	4	13.3	48	17.2142	156.839	29.6883	241.39	12.2242	15.5642	16.0642	25.205	28.4508	0.691667	15.4325	42.7158	38.87	-6.97	303.043	273.479	439.39	389.379	310.611	278.802	307.912	253.788	18.5392	191.087	11.2342	215.756	4.25833	11.9575	38.3642	24.7283	29.28	0.238333	14.7542	44.5508	38.87	-6.97	298.115	275.911	439.062	378.665
2021-03-12 21:00:00	62	1.5	12.3	56.7	0.2	4	3.2	12.5	51	14.685	159.597	29.8025	181.97	13.5267	15.8683	18.845	24.8367	28.595	0.7	15.3358	43.3667	38.87	-6.97	303.678	273.795	439.126	389.392	310.248	278.177	304.983	253.604	19.6592	191.677	11.7233	153.303	5.4925	12.8167	20.7167	24.4242	29.6742	0.249167	14.475	45.3	38.87	-6.97	298.652	276.53	439.089	378.671
2021-03-12 21:10:00	63	1.6	12.3	56.1	0.1	4.4	3.3	12.6	50	16.1125	156.784	29.6083	169.766	19.5833	21.6092	21.1808	24.5492	29.2042	0.691667	14.8575	44.1708	38.87	-6.97	303.396	273.055	439.155	389.182	309.746	278.209	302.168	252.757	20.6117	192.093	12.1575	151.053	7.91833	14.6083	30.1058	24.2625	30.1467	0.26	14.2333	45.9175	38.87	-6.97	298.401	276.429	439.161	378.781
2021-03-12 21:20:00	64	1.4	12.5	55.9	0.1	5.7	4.8	12.2	52	16.1975	157.807	28.7283	156.207	28.1225	30.5267	34.2458	24.4375	29.3033	0.7	14.7108	44.4883	38.87	-6.97	303.423	273.926	439.743	389.702	309.364	278.192	304.069	251.912	19.4208	190.278	12.3833	150.887	11.4942	17.5017	32.1392	24.2767	30.3308	0.261667	14.1983	46.2833	38.87	-6.97	298.399	276.846	437.99	378.305
2021-03-12 21:30:00	65	2.3	12.1	54.9	0.1	6.5	6.1	12.3	52	19.0208	157.419	29.6433	226.783	28.7975	35.9442	62.5875	24.405	29.5183	0.7	14.6217	44.9492	38.87	-6.97	304.564	273.697	439.123	389.458	310.142	277.353	326.336	253.917	22.2425	183.825	13.125	227.929	12.9975	22.4467	28.7658	23.9383	30.7508	0.266667	14.0858	46.8283	38.87	-6.97	298.941	276.543	438.144	378.88
2021-03-12 21:40:00	66	3.1	18.7	47.4	0.2	9.5	7.7	12.2	52	18.7517	154.522	29.09	253.738	25.6392	30.9492	55.85	24.3633	29.5708	0.7	14.5833	45.1783	38.87	-6.97	304.29	273.396	439.745	389.977	309.748	277.248	309.438	253.137	22.3183	183.113	13.84	216.702	10.3142	19.4033	21.7025	23.8242	31.0508	0.261667	13.8575	47.2908	38.87	-6.97	298.933	276.567	437.762	378.65
2021-03-12 21:50:00	67	2	15.1	50.9	0.2	6.8	5.7	12.2	52	22.5167	156.627	33.6708	275.587	23.8975	29.6267	28.585	24.0458	30.1658	0.7	14.4533	45.4108	38.87	-6.97	304.747	273.449	439.67	389.389	313.757	277.523	329.851	254.169	27.0142	175.134	17.7258	255.258	11.0683	23.0825	35.07	23.5725	31.4508	0.253333	13.6767	47.89	38.87	-6.97	299.478	276.656	437.719	378.803
2021-03-12 22:00:00	68	11.9	25.8	41.5	0.2	8.4	6.5	11.6	54	18.9633	154.829	32.2083	222.075	23.8508	30.2508	47.9592	23.5517	30.7833	0.7	14.0025	46.5417	38.87	-6.97	303.358	273.737	439.301	389.731	308.367	276.719	303.798	253.739	21.8108	188.312	12.6308	167.639	10.8475	19.5083	30.545	23.2742	31.9275	0.2475	13.3217	48.6925	38.87	-6.97	297.973	276.346	438.981	378.791
2021-03-12 22:10:00	69	1.3	12.6	54.3	0.2	6.1	5.7	11.8	53	20.685	154.102	30.5192	176.923	25.7267	30.3108	45.0825	23.5025	31.0875	0.7	13.8033	47.2967	38.87	-6.97	304.937	273.822	439.191	389.54	310.318	276.729	310.353	253.472	22.0175	185.177	12.7283	161.317	12.4375	24.6258	39.4383	23.5083	32.2742	0.240833	13.1725	49.2192	38.87	-6.97	299.122	276.439	438.118	378.991
2021-03-12 22:20:00	70	4.2	17.8	48.4	0.1	8.7	6.6	11.3	56	24.6575	150.811	30.8333	199.582	27.6217	32.3858	41.8425	23.2617	31.4225	0.683333	13.6308	47.6842	38.87	-6.97	304.533	273.79	439.267	389.787	308.756	276.673	307.986	253.252	26.3275	182.339	11.9075	176.963	13.2942	26.555	57.3608	22.8658	32.6533	0.250833	12.9533	50.1192	38.87	-6.97	299.139	276.703	438.109	378.725
2021-03-12 22:30:00	71	3	17.7	48.7	0.1	9.2	7.4	11	57	19.5625	152.463	29.2017	183.503	28.9067	34.51	56.1425	23.2517	31.455	0.691667	13.5483	48.0917	38.87	-6.97	302.65	274.182	438.353	388.826	308.287	276.08	304.826	252.73	19.9558	188.134	11.8892	147.836	14.3433	24.2508	34.9875	22.7917	32.835	0.249167	12.8183	50.4717	38.87	-6.97	297.666	276.217	438.096	378.79
2021-03-12 22:40:00	72	2.8	9.8	54.2	0.1	7.7	7.3	11.4	55	16.7608	153.665	28.5783	136.648	31.1292	35.8808	56.1983	23.2183	31.53	0.7	13.3675	48.5392	38.87	-6.97	303.512	273.34	438.491	389.502	307.448	275.498	297.276	252.137	18.7617	188.137	10.0792	109.589	15.6275	25.465	50.4167	22.5517	33.2833	0.244167	12.7717	50.7025	38.87	-6.97	297.885	276.489	438.248	378.809
2021-03-12 22:50:00	73	0.5	6.8	57.3	0.1	7.8	7.6	11	57	17.4317	155.496	27.8242	127.071	30.5392	37.0642	59.6458	23.1667	31.7525	0.7	13.14	49.1925	38.87	-6.97	302.893	273.973	439.582	390.378	307.307	276.1	298.365	252.798	19.8467	190.525	8.97167	109.883	15.1383	25.9708	63.5083	22.2667	33.7492	0.245	12.5408	51.3575	38.87	-6.97	298.004	276.613	438.612	378.978
2021-03-12 23:00:00	74	0.4	6.3	57.4	0.1	7.6	7.3	10.7	58	15.6333	156.887	27.3358	128.772	25.8058	33.6925	45.2267	22.8975	32.1475	0.7	13.6167	49.315	38.87	-6.97	302.3	274.533	438.819	389.541	307.006	275.308	298.006	252.573	18.0517	193.913	9.3525	118.669	13.99	24.76	53.8692	22.3117	33.9908	0.24	12.3992	51.655	38.87	-6.97	297.281	276.554	438.952	378.985
2021-03-12 23:10:00	75	0.6	5.2	59.4	0.1	7.1	6.9	10.8	57	16.97	156.807	27.4408	135.3	24.4658	29.8625	32.9317	22.6242	32.4883	0.666667	12.9342	49.5892	22.6908	11.6258	303.598	274.091	439.188	391.603	307.608	275.327	301.502	252.094	18.1575	194.719	9.52167	126.957	13.865	24.6808	49.1192	22.22	34.1642	0.239167	12.2575	52.2233	38.87	-6.97	297.704	276.582	439.014	379.262
2021-03-12 23:20:00	76	0.5	5.1	59.5	0.1	7	6.8	10.2	59	18.0083	156.63	27.3992	152.762	26.1758	29.8317	37.1625	21.9858	33.6625	0.683333	12.5725	50.4992	22.7483	21.9	303.335	274.009	439.478	389.803	306.368	275.033	302.813	252.233	17.7708	193.173	9.85333	140.286	13.4458	22.5342	50.515	21.6375	34.7017	0.235	11.7783	53.4433	38.87	-6.97	297.438	276.301	438.316	379.158
2021-03-12 23:30:00	77	0.5	5.6	58.7	0.1	6.9	6.7	10	60	18.7083	157.975	26.8658	151.657	24.4783	33.3275	58	21.9367	33.72	0.7	12.5267	50.7558	38.87	-6.97	303.477	274.382	439.805	390.484	307.267	275.265	300.962	252.166	19.0508	186.697	9.43	135.029	13.8217	24.3433	51.8992	21.6742	34.73	0.229167	11.7767	53.6267	38.87	-6.97	297.842	276.618	437.592	379.007
2021-03-12 23:40:00	78	0.6	6.4	57.4	0.1	6.7	6.6	10.6	58	18.1033	156.322	27.0283	135.673	22.4008	27.2425	29.7158	21.6442	34.2575	0.7	12.5358	50.755	38.87	-6.97	302.935	273.45	438.617	389.667	306.752	274.533	296.425	253.512	18.2258	189.069	7.82167	109.156	13.3183	23.7958	35.1333	21.4767	35.1733	0.233333	11.6033	54.2592	38.87	-6.97	297.727	276.172	438.375	379.339
2021-03-12 23:50:00	79	0.8	6.1	56.6	0.1	7	6.7	9.8	61	17.5158	154.954	27.0375	119.241	22.3008	29.5942	37.9467	21.4025	34.8392	0.675	12.3017	51.5983	38.87	-6.97	303.069	273.993	438.527	389.725	306.719	274.329	296.486	252.794	17.5733	191.958	6.94	100.18	13.0175	23.7567	40.2292	21.3508	35.4217	0.226667	12.2567	53.0942	38.87	-6.97	296.942	276.038	438.151	379.113
2021-03-13	80	0.6	5.8	56.2	0.1	7	6.4	9.5	62	18.0308	153.032	26.38	127.077	20.1508	27.0767	51.3525	21.3625	35.4092	0.7	12.215	52.8008	38.87	-6.97	303.623	273.642	438.874	390.249	306.148	274.598	299.937	252.6	18.1833	189.903	7.22333	117.15	12.59	23.8633	37.3633	21.2725	35.745	0.225833	12.2733	52.3933	38.87	-6.97	298.144	276.562	438.293	379.19
2021-03-13 00:10:00	81	1.5	6.4	52.6	0.1	7.2	6.3	9.5	63	19.6208	152.685	26.1475	130.624	20.6092	26.9092	27.4367	21.1733	35.5342	0.7	11.7342	53.7617	38.87	-6.97	303.844	273.965	437.973	389.513	306.202	274.503	295.902	252.56	18.3858	189.308	7.27667	114.783	11.1933	22.1658	39.2858	21.2333	36.1967	0.226667	12.2958	52.4808	38.87	-6.97	297.43	276.641	437.858	379.245
2021-03-13 00:20:00	82	0.7	5.7	53	0.1	6	5.7	9.6	62	18.2408	150.905	26.1217	112.618	16.8767	24.2467	28.4758	21.1925	35.6325	0.7	11.7042	54.2583	38.87	-6.97	303.297	274.178	438.798	389.665	306.486	274.061	294.331	253.514	19.4325	189.356	7.94	103.596	9.58583	23.3017	61.7267	21.1933	36.5217	0.219167	12.3292	52.69	38.87	-6.97	298.262	276.49	438.79	379.353
2021-03-13 00:30:00	83	1.3	6.2	53.3	0.1	5.3	5.1	9.2	65	21.0692	154.577	25.9633	111.574	16.9608	23.58	28.6842	21.2367	35.7958	0.7	11.6158	55.2533	38.87	-6.97	303.975	274.712	439.033	389.961	305.461	274.013	295.68	253.397	20.9458	188.045	6.6925	99.0217	7.98333	20.1483	39.1767	21.0042	36.9192	0.225	12.3642	53.08	38.87	-6.97	298.283	276.593	438.072	379.082
2021-03-13 00:40:00	84	0.8	6.4	53.4	0.1	4.5	4.3	9.5	64	19.6917	155.807	25.7092	112.747	15.5817	21.7058	20.2125	21.2783	35.8175	0.7	11.64	55.26	38.87	-6.97	303.833	273.744	439.308	389.899	306.051	273.363	295.743	253.133	18.5592	191.587	6.47417	105.65	7.92917	19.595	47.4817	21.3058	36.7817	0.219167	12.35	53.2808	38.87	-6.97	297.543	276.291	438.668	379.662
2021-03-13 00:50:00	85	0.6	5.5	54.6	0.1	4.4	4.2	9.4	64	19.9042	154.903	25.2317	115.043	16.3225	20.76	17.9067	21.2992	35.9933	0.675	11.6833	55.3042	38.87	-6.97	303.773	274.575	438.86	389.531	305.97	272.567	295.48	251.43	19.8092	190.938	7.07083	101.376	7.48083	19.9	33.1467	21.1842	36.9542	0.225	12.3875	53.415	38.87	-6.97	298.143	276.734	438.692	379.233
2021-03-13 01:00:00	86	1.2	5.7	53.5	0.1	4.3	4.2	9.1	66	19.6517	152.87	25.7817	119.652	16.2442	21.4083	17.1608	21.2392	36.2558	0.683333	11.6175	55.885	38.87	-6.97	303.098	274.413	438.467	391.123	306.284	273.854	297.207	252.597	18.4708	189.794	6.74583	105.651	7.92917	22.3892	44.1958	21.145	37.205	0.216667	12.3467	53.865	38.87	-6.97	297.129	276.603	437.919	379.613
2021-03-13 01:10:00	87	0.9	5.8	53	0.1	4.4	4.3	9.4	65	19.0333	154.01	26.49	129.057	16.13	22.6733	26.1192	21.1683	36.5142	0.691667	11.6233	56.1392	38.87	-6.97	303.799	274.12	438.528	390.342	306.119	273.408	300.148	253.009	18.1717	187.528	5.9525	118.025	8.14083	23.465	44.0783	21.1908	37.3133	0.209167	12.3317	54.2375	38.87	-6.97	297.909	276.644	437.892	379.484
2021-03-13 01:20:00	88	0.5	4.4	54	0.1	4.7	4.4	9.3	66	17.55	152.817	25.6942	153.694	15.2442	19.8233	19.805	21.4067	37.1	0.7	11.5983	56.4633	38.87	-6.97	303.138	274.163	439.083	391.058	305.521	273.658	304.253	253.528	17.6033	188.213	5.4875	138.474	7.88667	21.8908	40.6217	21.2817	37.3217	0.2075	12.2592	54.6883	38.87	-6.97	297.173	276.377	437.784	379.513
2021-03-13 01:30:00	89	0.4	4.1	53.4	0.1	4.5	4.4	9.2	67	18.1867	155.529	24.6992	159.581	18.81	23.6975	16.0317	21.2967	37.2	0.7	11.4775	57.3483	38.87	-6.97	303.371	274.488	438.814	390.115	305.402	273.28	302.247	253.54	17.9875	184.626	5.845	133.347	9.06667	23.33	55.0117	21.2133	37.3483	0.204167	12.255	54.7642	38.87	-6.97	298.082	276.832	437.015	379.682
2021-03-13 01:40:00	90	0.5	4.4	52.6	0.1	4.5	4.4	9.2	67	19.2133	153.072	24.6858	144.99	16.8875	21.0608	14.365	20.8875	37.3058	0.7	11.41	57.43	38.87	-6.97	303.694	274.232	437.962	390.281	304.674	272.223	298.947	253.53	19.9542	182.996	6.40667	116.213	8.25167	23.38	61.8758	21.155	37.3583	0.215833	12.1592	55.2092	38.87	-6.97	297.626	276.664	437.353	379.596
2021-03-13 01:50:00	91	0.3	3.7	53	0.1	4.6	4.3	8.9	68	20.505	148.947	24.4	132.985	15.2508	21.4342	19.2892	20.845	37.36	0.708333	11.315	57.7217	38.87	-6.97	303.428	274.013	437.903	390.491	305.757	272.697	297.937	253.905	18.7467	184.634	6.01667	107.188	9.13	25.3758	65.5317	21.4575	37.4333	0.209167	12.5017	55.4517	38.87	-6.97	297.707	276.797	437.223	379.445
2021-03-13 02:00:00	92	0.5	4.3	51.3	0.1	4.5	4.4	8.7	69	18.5142	148.002	25.4267	120.147	16.0675	20.0417	17.8033	20.665	37.6867	0.7	11.1633	58.2783	38.87	-6.97	303.297	273.837	437.271	389.562	306.001	272.507	295.518	252.912	16.5858	184.357	5.91167	102.289	9.69833	25.2633	57.9758	20.9508	37.6867	0.2175	11.9033	56.0708	38.87	-6.97	297.498	276.546	436.453	379.706
2021-03-13 02:10:00	93	0.4	3.7	51.1	0.1	4.8	4.6	8.8	69	17.5583	148.236	25.2767	112.814	12.93	16.9442	18.9508	20.2867	38.53	0.7	11.2075	58.6592	38.87	-6.97	303.273	274.038	437.372	390.08	305.186	273.34	294.866	253.178	16.7075	181.319	5.43333	91.9608	10.4217	26.6667	59.2775	20.5425	38.3483	0.210833	11.6533	56.755	38.87	-6.97	297.124	276.497	436.612	379.688
2021-03-13 02:20:00	94	0.4	3.5	50.7	0.1	5	4.8	8.2	71	16.8525	147.286	25.2642	108.727	17.4142	22.0092	22	19.7608	39.3175	0.7	10.5808	60.1108	38.87	-6.97	302.94	274.328	436.56	390.103	305.879	272.318	294.034	252.602	17.305	182.711	6.04833	92.8367	10.305	26.8192	67.9583	20.2933	39.1983	0.213333	11.3383	58.2508	38.87	-6.97	297.692	276.711	436.41	379.232
2021-03-13 02:30:00	95	0.4	3.6	50.1	0.1	5.1	4.9	7.9	72	17.4617	145.073	25.425	107.83	17.4042	20.5808	20.285	19.6167	39.4567	0.725	10.3542	60.6817	38.87	-6.97	303.422	274.152	437.092	390.6	305.918	272.783	294.707	253.859	17.7409	178.046	5.62364	88.9327	10.2882	25.4536	49.8573	19.8918	39.4609	0.210909	10.9018	58.9582	38.87	-6.97	297.414	276.235	436.066	379.233
2021-03-13 02:40:00	96	0.6	4.8	48	0.1	5.5	5.1	8	71	17.745	145.323	26.1067	110.348	19.0258	26.7733	36.6242	19.6758	39.2417	0.708333	10.3442	60.45	38.87	-6.97	303.018	273.671	436.516	390.389	306.412	272.792	295.53	253.097	17.4942	184.451	4.92417	94.2875	11.1833	28.5267	74.1283	20.0908	39.2925	0.214167	10.9083	58.6917	38.87	-6.97	297.481	276.741	437.502	379.627
2021-03-13 02:50:00	97	0.5	4.4	49.1	0.1	5.7	5.4	8	71	16.1958	149.558	26.0467	113.783	19.9608	26.2358	37.9533	19.6458	39.245	0.691667	10.4375	59.9375	38.87	-6.97	301.956	274.123	438.061	390.637	305.828	271.658	294.606	252.817	18.2467	185.271	5.0925	105.843	12.905	26.6433	60.3658	19.9567	39.3192	0.209167	11.1075	58.2575	38.87	-6.97	297.493	277.002	436.653	379.562
2021-03-13 03:00:00	98	0.4	4.2	50.1	0.1	6	5.8	8.1	70	16.0408	152.917	25.5358	110.252	25.0833	31.77	42.4608	19.8067	38.8	0.7	10.3883	59.9233	38.87	-6.97	303.685	273.584	437.928	390.694	305.79	272.096	295.037	253.126	18.8417	179.702	5.63417	95.5608	13.4042	26.4633	46.6158	20.305	38.7317	0.216667	11.0067	58.1783	38.87	-6.97	297.866	277.165	436.017	379.217
2021-03-13 03:10:00	99	0.3	4.5	48.9	0.1	6.5	6.2	7.8	71	19.2517	148.974	25.4158	113.503	24.6442	32.9175	62.155	20.36	38.2742	0.708333	10.4992	59.4292	38.87	-6.97	302.841	274.283	437.012	389.879	305.579	271.257	295.999	254.025	19.8325	176.332	4.8225	100.869	14.1967	29.0967	79.62	20.1717	38.5492	0.22	11.1917	57.2592	38.87	-6.97	297.951	276.855	436.199	379.493
2021-03-13 03:20:00	100	0.6	5.3	47.8	0.1	6.7	6.5	8.1	70	15.9575	147.251	25.7892	117.979	23.7408	30.5917	31.6233	20.3258	38.2008	0.75	10.6	59.3017	38.87	-6.97	302.917	273.653	436.948	390.25	306.127	272.135	296.058	253.353	18.11	175.803	4.92667	101.886	15.5067	29.02	57.5633	20.2825	38.3092	0.215	11.28	57.1858	38.87	-6.97	297.313	276.848	435.536	379.543
2021-03-13 03:30:00	101	0.6	5.1	47.4	0.1	7	6.8	8	71	17.2325	143.14	25.2975	115.525	26.3858	33.1633	49.135	20.4167	38.2192	0.7	10.5267	59.3167	38.87	-6.97	303.338	274.478	435.467	390.289	305.365	271.978	295.397	253.448	16.7308	176.632	5.71333	96.2433	16.0167	31.3558	63.9825	20.26	38.2975	0.216667	11.2342	57.3842	38.87	-6.97	297.528	276.475	435.426	379.941
2021-03-13 03:40:00	102	1.1	6.7	44.7	0.1	7.4	7.1	7.6	72	16.865	140.377	25.8192	114.522	26.9217	34.8533	57.085	20.3267	38.2058	0.716667	10.5525	59.2142	38.87	-6.97	302.449	274.085	436.184	390.041	306.853	271.854	295.303	253.484	18.1108	173.91	5.675	99.3983	16.9083	32.8442	71.5058	20.305	38.2833	0.213333	11.1442	57.3292	38.87	-6.97	297.599	276.538	435.173	379.533
2021-03-13 03:50:00	103	0.5	5	46	0.1	7.3	7.1	7.7	72	15.96	141.924	26.8925	113.016	25.355	32.185	52.6775	20.1933	37.7133	0.708333	10.6025	58.8117	38.87	-6.97	302.76	273.753	435.628	389.882	306.464	271.727	295.48	253.243	16.615	173.144	5.38	96.9025	16.5558	33.77	68.7167	20.36	38.0383	0.210833	11.1967	57.0033	38.87	-6.97	296.969	276.618	434.585	379.446
2021-03-13 04:00:00	104	0.4	5.1	45.3	0.1	7.3	7	7.5	72	16.8967	141.377	26.3717	111.907	21.095	26.25	31.22	20.2492	37.6367	0.733333	10.5942	58.2217	38.87	-6.97	303.624	274.367	436.356	390.867	305.909	271.873	294.871	253.19	15.1992	175.16	5.49167	103.111	14.7058	31.9125	58.7817	20.3133	37.6425	0.211667	11.2042	56.3142	38.87	-6.97	297.007	276.552	435.243	379.729
2021-03-13 04:10:00	105	0.9	6	46	0.1	6.9	6.6	7.7	70	17.7067	142.7	25.8242	115.424	20.2867	27.8867	34.9775	20.1358	37.8567	0.716667	10.5692	58.2767	38.87	-6.97	302.617	274.169	436.122	390.315	306.283	271.932	296.361	253.946	16.665	173.227	6.20917	105.511	13.9883	30.1625	62.5308	20.315	37.6858	0.215833	11.1717	56.4733	38.87	-6.97	297.289	276.687	434.942	379.875
2021-03-13 04:20:00	106	0.6	5.7	45.9	0.1	6.8	6.5	7.7	71	14.955	144.42	26.185	113.333	19.9783	29.6592	51.6817	19.6517	38.2433	0.683333	10.3275	58.7083	38.87	-6.97	302.196	274.142	436.376	390.177	305.831	272.446	294.324	254.09	15.5917	173.012	5.84	93.0425	12.7225	29.7433	78.9675	20.3	37.84	0.208333	11.2008	56.6	38.87	-6.97	296.739	276.788	434.784	379.408
2021-03-13 04:30:00	107	0.5	4.8	46.6	0.1	6.1	5.8	7.2	72	16.2492	142.06	28.7142	109.528	18.2333	26.0525	45.9625	19.5017	38.3933	0.708333	10.1617	59.3192	38.87	-6.97	302.752	274.665	435.283	389.543	309.075	271.424	294.366	253.304	14.6667	176.46	5.97417	96.0425	11.42	27.0433	61.495	19.9725	38.2892	0.215	10.7775	57.18	38.87	-6.97	296.871	276.486	434.847	379.369
2021-03-13 04:40:00	108	0.6	4.9	46.8	0	6.1	5.8	7.4	71	14.3858	140.603	27.8542	103.273	21.0558	26.6975	28.9025	19.4625	38.405	0.7	10.425	59.3875	38.87	-6.97	302.294	274.999	435.372	389.918	306.186	271.93	292.828	252.66	16.6258	171.786	4.12583	86.57	11.14	28.2017	56.9975	19.8825	38.195	0.204167	10.7508	57.3033	38.87	-6.97	297.391	276.627	434.613	379.379
2021-03-13 04:50:00	109	0.7	5.6	45.1	0.1	5.7	5.5	7.4	71	16.8308	140.802	25.4142	99.5067	21.4475	26.575	21.2492	19.6567	38.0208	0.7	10.2525	59.1467	38.87	-6.97	303.639	274.335	436.003	390.442	305.798	271.914	293.474	253.319	16.6858	169.406	5.35417	92.3667	11.2508	25.0933	55.3167	19.9908	37.8617	0.204167	10.8317	56.7283	38.87	-6.97	297.279	276.465	433.887	379.114
2021-03-13 05:00:00	110	0.5	6.2	43.5	0.1	5.7	5.5	7.2	72	17.3333	127.999	27.2092	108.828	22.5475	26.055	33.6975	19.7883	36.7742	0.691667	10.4975	57.865	38.87	-6.97	302.565	274.388	431.177	389.626	307.742	271.288	294.986	253.523	18.4309	149.966	9.91	104.357	10.9218	25.6027	39.5736	19.8209	37.2336	0.205455	10.8382	55.4682	38.87	-6.97	298.367	277.297	429.96	379.331
2021-03-13 05:10:00	111	4.5	14.7	24.3	0.1	6.2	6	7.1	70	8.31417	124.105	28.3592	107.677	19.0158	23.5892	19.9292	19.7	36.4842	0.691667	9.9275	57.5433	38.87	-6.97	302.832	274.572	430.587	389.95	307.254	272.327	294.402	253.542	19.5058	141.166	7.87917	107.057	10.47	23.4983	49.3708	19.5	37.4058	0.208333	10.6333	55.2317	38.87	-6.97	297.271	276.857	429.378	379.131
2021-03-13 05:20:00	112	1.6	11.1	24.3	0.1	6.2	5.9	6.8	71	4.85167	130.056	27.5683	108.097	20.6492	26.9308	36.9733	19.47	36.8258	0.7	9.59083	58.325	38.87	-6.97	302.866	274.277	432.753	389.905	305.793	271.854	295.356	253.445	16.9925	147.614	6.79083	103.434	10.2183	24.4433	42.9758	19.1975	37.8558	0.2075	10.355	55.7267	38.87	-6.97	297.348	276.529	431.003	379.061
2021-03-13 05:30:00	113	1.1	10.2	26.1	0.1	6.5	5.9	6.6	71	4.6725	132.994	27.9758	113.755	18.6567	23.39	20.3325	19.2267	37.1392	0.675	9.41917	58.4733	38.87	-6.97	302.788	273.635	431.372	389.924	306.614	271.574	295.558	252.303	13.2058	148.007	6.42	114.269	8.77333	22.2408	56.4783	18.9842	38.1658	0.209167	10.1667	56.3825	38.87	-6.97	297.285	276.23	429.405	378.95
2021-03-13 05:40:00	114	2.3	11.4	22.8	0.1	6.1	5.6	6.4	72	6.57333	133.225	28.7142	112.363	20.5308	22.4483	21.19	19.1092	37.5608	0.666667	9.22	59.1067	38.87	-6.97	302.984	274.4	433.223	390.292	306.584	270.592	296.152	254.053	6.64667	160.277	6.92417	108.862	10.8408	22.9058	44.005	18.6675	38.7567	0.195	9.80167	57.2758	38.87	-6.97	298.141	276.429	431.77	379.048
2021-03-13 05:50:00	115	5.5	10.6	24.2	0.1	7.2	6.7	6	74	5.92417	136.078	27.36	106.08	18.365	23.7233	21.2683	18.8725	37.8708	0.691667	9.49417	60.0717	38.87	-6.97	303.323	274.223	431.743	389.767	305.524	271.284	294.212	253.007	6.56583	170.078	5.48583	98.1517	8.98083	24.3642	59.2817	18.5342	39.2208	0.193333	9.6325	58.2542	38.87	-6.97	297.63	276.424	431.842	378.623
2021-03-13 06:00:00	116	0.9	9.2	26.8	0.1	5.3	5.1	5.8	75	8.03583	131.921	26.7808	106.474	19.6125	24.0017	22.8667	18.8008	38.1308	0.691667	9.23583	60.1125	38.87	-6.97	303.471	274.526	432.822	389.928	305.353	270.91	295.745	253.092	6.1025	166.047	4.62917	105.662	9.305	24.6842	58.975	18.6533	38.9467	0.191667	9.73	58.0542	38.87	-6.97	298.154	276.477	431.734	379.405
2021-03-13 06:10:00	117	1.7	14.2	19.3	0.1	5.6	5.2	6.1	74	8.9875	132.089	26.5992	115.024	21.8142	26.5292	28.7475	18.8642	38.0017	0.7	9.115	59.9933	38.87	-6.97	304.408	273.604	432.256	390.012	304.94	271.365	297.107	254.037	9.42	161.02	4.05417	112.594	9.17583	24.0133	63.7417	18.6558	38.9325	0.205	9.755	57.8292	38.87	-6.97	298.765	276.291	430.899	379.118
2021-03-13 06:20:00	118	1.2	13.8	19.7	0.1	6.4	5.9	5.7	75	9.61167	130.734	27.1975	118.568	20.4083	27.0533	33.275	18.9133	37.89	0.658333	9.17583	59.75	38.87	-6.97	303.906	273.569	432.292	389.082	306.474	271.177	297.507	253.331	8.90417	160.208	4.00833	119.097	9.08917	21.5275	66.2442	18.715	38.8958	0.201667	9.86083	57.5808	38.87	-6.97	298.902	276.503	431.42	379.179
2021-03-13 06:30:00	119	1.7	14	19.1	0.1	6.2	5.6	5.7	76	11.9792	127.209	28.0058	128.903	18.48	25.4067	21.8092	18.9233	38.175	0.683333	9.2	59.8608	38.87	-6.97	305.264	274.428	431.784	389.669	305.843	271.348	299.611	253.923	11.0842	160.053	4.61167	125.713	9.32583	22.56	61.5225	18.6475	39.2933	0.205	9.90167	57.6983	38.87	-6.97	298.995	276.597	430.933	379.299
2021-03-13 06:40:00	120	2.8	17.9	15.7	0.1	5.9	5.6	6.1	74	12.6908	125.194	28.5892	132.562	18.2842	22.9758	24.2208	18.8433	37.83	0.683333	8.89167	60.5483	38.87	-6.97	303.798	274.703	431.108	389.672	306.276	271.188	298.248	253.588	12.8867	151.582	4.0625	119.661	10.1192	22.3617	35.3108	18.2933	39.5483	0.196667	9.86667	57.3442	38.87	-6.97	299.13	276.637	430.805	378.923
2021-03-13 06:50:00	121	3.2	19.1	13.6	0.1	6.3	5.9	6.3	73	9.89833	129.101	28.8233	120.248	19.7542	23.7033	26.1733	18.73	38.4325	0.708333	8.795	61.2542	38.87	-6.97	304.277	274.212	433.029	390.014	305.688	270.62	298.212	254.651	10.57	160.889	1.11333	117.22	10.3567	23.48	48.8483	18.3358	40.0017	0.199167	9.695	58.2642	38.87	-6.97	298.707	276.208	431.775	378.942
2021-03-13 07:00:00	122	1.4	15.4	16.7	0	6.5	6	6.1	74	11.7292	132.445	28.1025	128.834	20.3325	26.0825	23.8433	18.6975	39.1125	0.666667	8.86833	62.27	38.87	-6.97	304.806	274.952	431.611	389.549	305.942	270.663	300.773	253.693	8.12417	165.386	4.1625	123.104	10.5942	23.405	65.5333	18.3292	40.48	0.1975	9.6475	59.5125	38.87	-6.97	298.417	276.542	431.404	378.945
2021-03-13 07:10:00	123	2.4	13.4	17.9	0.2	6.3	6	5.9	76	12.6733	127.048	27.6508	135.815	20.1292	25.1008	17.5783	18.67	39.3383	0.7	8.785	62.7967	38.87	-6.97	304.05	273.803	431.803	389.769	305.229	270.781	298.449	253.883	8.5975	162.092	8.38417	127.601	10.1425	24.9108	47.3167	18.1583	41.1958	0.194167	9.64417	59.7975	38.87	-6.97	298.494	276.648	430.985	378.857
2021-03-13 07:20:00	124	1.5	10.3	18.3	0.2	6.5	6	6.2	75	8.48167	128.636	27.1333	120.938	18.295	22.7125	19.4117	18.6767	38.7942	0.7	8.77	62.51	38.87	-6.97	303.033	275.103	431.694	390.166	304.734	270.783	296.362	252.993	6.79417	160.805	8.09667	111.733	8.26583	22.6792	45.0492	18.2583	40.7883	0.199167	9.60333	59.3658	38.87	-6.97	297.685	276.293	430.758	378.94
2021-03-13 07:30:00	125	1.4	9.2	22.9	0.2	5.7	5.3	5.9	76	5.575	134.13	27.7575	113.674	16.0708	21.1883	19.81	18.5625	38.7075	0.666667	8.705	62.3042	38.87	-6.97	302.778	274.019	432.411	389.923	305.783	270.863	296.727	254.762	7.355	164.938	9.525	108.461	7.6325	18.4942	41.3458	17.8583	40.8883	0.195833	9.50167	59.3667	38.87	-6.97	298.032	276.262	432.079	378.858
2021-03-13 07:40:00	126	1.7	8	25.9	0.2	5.2	4.8	5.7	76	4.34167	133.959	28.3417	120.022	17.1983	22.5083	27.44	18.52	38.7417	0.7	8.71167	62.2258	38.87	-6.97	302.525	274.114	430.847	390.265	305.734	270.669	299.792	254.145	7.74083	165.347	10.0917	118.276	8.6575	21.9467	62.1475	17.9192	40.6617	0.185833	9.44667	59.2442	38.87	-6.97	298.496	276.389	430.97	378.746
2021-03-13 07:50:00	127	1.8	8.3	24.3	0.2	6	5.4	6.1	74	5.91083	129.129	27.2717	131.571	21.7692	23.9708	32.225	18.7958	38.5808	0.691667	9.01167	61.1075	38.87	-6.97	303.663	274.506	431.824	390.336	304.801	270.352	299.123	254.309	7.72417	161.307	9.96167	126.386	7.50083	20.9575	57.5367	18.1625	40.54	0.195	9.60083	58.7833	38.87	-6.97	298.204	276.962	431.424	379.048
2021-03-13 08:00:00	128	2.2	9.1	22.4	0.2	5.9	5.2	8	67	17.9125	119.782	26.505	152.979	18.5508	26.2775	28.2175	19.9267	37.3617	0.7	10.5625	56.9083	38.87	-6.97	303.515	275.028	431.973	390.91	307.979	271.06	306.701	254.733	21.5475	149.037	9.635	143.672	7.87083	19.1183	37.0825	19.0967	39.4508	0.203333	10.5133	57.145	38.87	-6.97	298.873	277.225	431.079	379.637
2021-03-13 08:10:00	129	3.7	10.8	21.4	0.2	6.7	5.8	11.5	54	18.2808	118.887	28.9817	185.581	19.0717	25.2542	19.5167	21.7383	34.8875	0.7	12.3867	52.1583	38.87	-6.97	303.494	275.234	432.1	391.04	308.412	272.265	308.524	254.5	24.3608	142.131	12.1083	163.993	7.6	19.2925	46.715	20.5075	37.2533	0.2	11.8792	53.8017	38.87	-6.97	298.862	277.342	430.944	380.156
2021-03-13 08:20:00	130	4.4	12.3	23	0.2	6.6	5.8	13.7	47	17.3825	119.377	29.195	198.361	17.445	22.5783	23.1133	23.4458	31.6967	0.7	14.1	47.3083	38.87	-6.97	303.092	275.351	431.642	391.277	309.897	273.293	311.347	255.493	21.9217	134.08	13.2725	166.484	7.53583	19.5033	67.9825	22.11	34.3667	0.215	13.6525	48.4417	38.87	-6.97	298.032	277.993	428.43	380.63
2021-03-13 08:30:00	131	4.9	12.4	25.2	0.2	7.1	5.9	14.2	45	12.96	117.287	30.3292	214.208	20.6158	26.3683	35.26	25.0583	29.6175	0.7	15.7375	44.08	38.87	-6.97	302.623	275.392	430.782	390.846	314.14	274.45	312.901	255.903	16.4258	130.768	8.245	176.624	8.1475	21.2792	49.6058	23.7867	31.9158	0.226667	15.1675	44.9233	38.87	-6.97	298.295	278.498	427.873	381.029
2021-03-13 08:40:00	132	9.3	11.5	26.6	0.2	9.1	6.9	14.4	46	8.78	117.565	33.3867	220.874	18.1325	24.2425	24.8917	26.5867	27.4792	0.7	17.3525	40.3075	38.87	-6.97	302.336	275.923	429.821	391.468	313.577	275.701	310.667	257.332	12.0083	131.283	10.04	177.206	6.72417	17.1458	25.7433	25.3842	29.4525	0.230833	16.6525	41.7592	38.87	-6.97	296.702	278.352	426.969	381.942
2021-03-13 08:50:00	133	7.7	14.5	30	0.2	8.2	6.3	15.5	43	4.6325	114.8	31.5892	213.613	20.2208	26.9833	27.9417	28.0367	25.5142	0.7	18.6142	37.2383	38.87	-6.97	300.824	275.88	428.366	390.846	315.287	277.14	309.403	258.716	3.39417	137.145	8.05417	167.172	6.09417	15.6	24.1183	26.8467	27.3542	0.2475	18.0325	38.3217	38.87	-6.97	295.933	278.416	425.902	381.693
2021-03-13 09:00:00	134	4.9	10.7	35.9	0.2	7.9	6	15.6	43	1.44583	112.951	34.4558	220.608	20.6925	29.0042	41.6883	28.8683	24.63	0.716667	19.395	35.8342	38.87	-6.97	301.103	275.813	428.288	390.612	319.668	278.712	314.601	260.81	1.77417	132.35	12.3442	194.784	6.34333	17.5275	38.2692	27.81	26.21	0.2675	18.7867	36.705	38.87	-6.97	296.295	278.387	425.792	381.518
2021-03-13 09:10:00	135	9	16	33.8	0.2	7.8	6.3	15.9	42	-1.97667	116.505	38.6442	215.837	25.6133	33.8175	61.1958	29.36	24.1758	0.7	19.8792	34.8683	38.87	-6.97	299.462	275.604	427.994	390.243	320.268	280.874	304.692	259.501	2.145	142.266	12.305	184.753	6.795	17.1433	30.7275	28.4092	25.4992	0.256667	19.3658	35.8167	38.87	-6.97	295.925	278.26	427.468	381.184
2021-03-13 09:20:00	136	6.2	12.3	38.8	0.2	8	6.4	16.2	42	-8.3825	117.735	38.695	166.426	19.3017	27.25	28.065	30.1308	22.8167	0.716667	20.7075	32.4167	38.87	-6.97	297.864	274.876	428.144	389.938	320.793	282.001	294.52	259.323	-5.075	143.555	12.2483	150.473	6.68	15.9208	26.8267	29.1733	24.4142	0.275	20.1142	33.7725	38.87	-6.97	293.981	278.157	425.67	380.714
2021-03-13 09:30:00	137	3.3	8	44.8	0.2	7.7	6.9	16.5	40	-10.5392	125.688	40.5025	122.884	22.4558	28.1342	51.845	29.9658	22.7508	0.7	20.595	31.9917	38.87	-6.97	298.808	274.485	430.711	389.129	321.839	283.598	294.033	260.379	-10.3275	148.751	15.8692	120.055	7.665	16.0583	20.2258	29.3042	23.86	0.279167	20.2808	32.63	38.87	-6.97	294.098	277.398	427.076	379.992
2021-03-13 09:40:00	138	7.8	9.8	46	0.2	9.4	7.8	16.2	41	-10.0075	127.241	42.1258	143.239	24.7508	32.4233	53.6192	30.485	22.2842	0.7	21.1375	31.6408	38.87	-6.97	297.68	274.342	427.88	388.745	324.017	284.062	298.917	260.119	-6.89083	149.64	17.3808	153.18	7.69	16.6283	32.215	29.6058	23.56	0.301667	20.4975	32.6175	38.87	-6.97	294.529	277.829	426.935	379.903
2021-03-13 09:50:00	139	7.1	11.7	45.2	0.2	11	8.3	17.9	36	-11.8182	127.826	44.0645	136.468	19.95	28.1309	38.4818	30.9973	21.4045	0.718182	21.6918	29.9545	38.87	-6.97	297.47	273.969	430.608	388.361	323.738	285.885	292.094	259.216	-7.1175	149.042	20.6283	146.575	7.66417	14.8975	34.2067	30.2333	22.63	0.299167	21.2575	30.8992	38.87	-6.97	294.072	277.272	427.496	379.717
2021-03-13 10:00:00	140	5.2	12.1	48.3	0.2	10	8.1	17.4	37	-13.925	134.032	44.3467	110.957	18.2983	26.45	29.2975	30.4533	21.1342	0.7	21.1475	30.2258	38.87	-6.97	297.217	273.926	429.887	387.152	325.772	286.836	294.275	259.416	-10.65	153.085	19.775	136.529	6.60833	15.5375	26.0625	30.1467	21.8367	0.288333	21.2433	30.015	38.87	-6.97	293.082	276.978	426.733	379.322
2021-03-13 10:10:00	141	5.9	13.3	53.1	0.2	10.8	7.6	16.9	36	-13.2583	139.643	46.1108	121.146	19.4167	28.4283	44.155	29.6867	21.405	0.708333	20.7467	29.2742	38.87	-6.97	297.975	273.173	432.634	386.978	326.154	286.507	291.59	259.977	-10.0392	163.105	32.6833	165.663	7.555	19.0383	29.2542	29.4333	22.0483	0.285	20.3467	30.0442	38.87	-6.97	294.273	277.054	429.731	378.7
2021-03-13 10:20:00	142	13.7	12.4	55.4	0.2	14.1	8.3	16.9	36	-11.7775	145.526	49.0158	97.21	16.6592	23.5592	24.28	29.3433	22.0383	0.716667	20.3817	30.0358	38.87	-6.97	297.942	272.703	433.459	386.69	326.398	286.577	284.014	258.027	-9.26583	174.583	20.415	107.974	6.46167	15.5325	24.8683	29.1775	22.7175	0.29	20.0592	31.0375	38.87	-6.97	294.135	276.082	432.243	377.668
2021-03-13 10:30:00	143	7.4	15	58.6	0.2	9.1	7.3	14.7	42	-8.955	153.688	45.3008	96.7508	16.9833	24.3117	17.7842	29.2517	22.5367	0.708333	20.5892	30.39	38.87	-6.97	299.12	272.707	435.736	386.258	322.898	286.777	293.089	256.311	-3.61917	182.217	17.195	133.3	6.68167	14.4658	28.33	28.5642	23.7658	0.29	19.1992	33.2417	38.87	-6.97	295.21	275.913	433.602	377.79
2021-03-13 10:40:00	144	5.4	13.2	59	0.2	8.8	7.4	14.2	44	-3.065	155.429	43.1333	108.571	20.3617	24.5508	22.6625	28.5517	23.6717	0.7	19.4092	32.9933	38.87	-6.97	300.953	272.592	436.262	385.692	323.526	286.441	293.232	255.847	2.6325	184.655	16.4175	128.844	7.20667	15.9192	24.4058	28.28	24.7033	0.273333	18.5633	34.9392	38.87	-6.97	296.492	275.316	435.147	376.973
2021-03-13 10:50:00	145	8.5	17.1	55.5	0.2	12.9	8.3	13.9	46	0.296667	154.055	43.8608	125.498	16.4017	21.9708	18.0367	27.945	24.5433	0.7	18.8167	34.8183	38.87	-6.97	300.149	272.825	435.97	386.088	321.848	285.808	297.679	255.701	3.76833	189.653	16.4483	147.153	6.99	15.55	19.4383	27.2217	25.84	0.261667	18.0075	36.885	38.87	-6.97	296.037	275.661	435.538	376.973
2021-03-13 11:00:00	146	6.8	14.6	59.1	0.2	9	7.5	13.8	47	-0.553333	157.575	43.1075	124.485	14.7558	20.6125	18.7683	27.0692	24.9025	0.7	17.6817	35.9975	38.87	-6.97	301.249	272.526	439.059	385.603	323.734	284.7	293.371	253.64	3.02083	188.472	15.485	135.497	6.3675	15.2458	22.3258	26.365	26.1833	0.253333	17.3358	37.1383	38.87	-6.97	295.771	275.512	435.864	376.63
2021-03-13 11:10:00	147	7.5	10.4	64.7	0.2	8	6.7	14	44	4.51417	164.577	47.31	128.319	16.9725	22.4033	27.8792	25.9383	25.7625	0.7	17.065	36.6375	38.87	-6.97	301.126	272.201	438.079	385.807	322.283	284.536	294.833	254.105	7.1875	194.699	18.48	142.552	6.69083	15.8008	32.4933	25.5458	26.6167	0.25	16.8517	37.2975	38.87	-6.97	297.142	275.373	438.665	376.601
2021-03-13 11:20:00	148	12.9	17	62.4	0.2	8.3	6.8	14.1	43	6.17083	165.316	45.0125	104.367	13.695	18.525	19.1575	25.5967	26.3358	0.7	16.75	37.3425	38.87	-6.97	300.584	272.151	439.952	386.063	319.501	283.168	290.22	252.734	7.34667	204.807	12.5975	113.114	6.5025	14.6275	25.1833	25.3292	27.3558	0.239167	16.4692	38.1533	38.87	-6.97	295.938	275.442	438.833	376.59
2021-03-13 11:30:00	149	10	15	65.6	0.2	7.6	6.2	14.2	42	3.71917	170.455	39.8	99.1292	14.92	20.1933	19.175	25.3708	26.2708	0.666667	16.5733	37.4358	38.87	-6.97	301.253	273.189	439.661	386.43	318.423	282.073	292.492	252.344	7.10583	199.063	11.8708	113.813	5.4525	13.695	40.7717	25.2658	26.9283	0.254167	16.4992	37.7867	38.87	-6.97	295.997	275.409	436.742	376.817
2021-03-13 11:40:00	150	6.2	13.4	68	0.2	7	5.7	14.5	41	3.855	170.447	38.6992	105.245	12.0458	16.7583	16.4533	25.4708	25.5617	0.658333	16.3867	35.9308	38.87	-6.97	300.711	273.134	440.503	386.372	315.618	281.922	292.462	251.572	4.79167	195.324	12.2917	109.545	4.7975	11.9883	23.9175	24.9242	26.33	0.250833	16.34	36.3583	38.87	-6.97	295.863	275.176	436.977	376.984
2021-03-13 11:50:00	151	4.1	7.2	74.6	0.2	6.6	5.2	14.4	39	3.4175	172.268	37.3725	109.479	11.5192	15.1433	17.1375	25.0208	24.855	0.691667	16.1958	35.2158	38.87	-6.97	300.345	273.289	440.074	386.731	317.022	281.312	291.871	252.995	2.88833	191.733	13.1142	112.888	5.03833	11.8633	29.215	24.7717	25.4267	0.2475	16.2842	35.0783	38.87	-6.97	295.387	275.527	436.694	376.769
2021-03-13 12:00:00	152	5.3	9.7	75.7	0.2	7.7	5.7	14.6	37	3.53167	178.401	37.8442	129.073	12.0267	15.8542	15.5867	25.0808	24.7625	0.7	16.2108	34.0967	38.87	-6.97	301.401	273.084	442.279	386.923	317.257	282.007	306.373	252.332	8.59417	205.575	12.5042	128.769	4.9975	11.6467	19.1592	25.0383	25.15	0.245833	16.4367	33.8458	38.87	-6.97	297.512	275.748	440.795	377.298
2021-03-13 12:10:00	153	7.4	16	75.2	0.2	5.8	4.9	14.9	36	5.40583	179.045	38.6783	162.15	10.6375	14.845	14.6217	24.9442	24.7992	0.7	16.2642	34.4533	38.87	-6.97	300.974	272.467	441.209	386.368	316.012	280.926	295.045	254.117	7.8075	207.852	11.2917	131.636	5.02333	12.4683	34.2292	24.7617	25.4433	0.2375	16.3742	34.3892	38.87	-6.97	295.822	275.618	438.717	377.23
2021-03-13 12:20:00	154	5.7	11.6	76	0.2	5.5	4.6	14.9	36	6.55333	177.69	36.0675	105.708	11.5325	14.4	16.86	25.2583	25.1333	0.7	16.3108	34.9258	38.87	-6.97	301.215	273.04	442.094	386.945	314.391	281.522	289.098	252.232	5.47333	207.464	10.7308	95.5967	5.03167	12.0925	20.4183	24.7417	25.7358	0.236667	16.2867	34.7525	38.87	-6.97	296.069	275.404	439.963	376.958
2021-03-13 12:30:00	155	3	6.9	79.7	0.2	5.7	4.5	14.8	37	6.03833	179.071	33.9542	93.0325	14.4225	16.9733	15.65	25.2958	24.7258	0.7	16.355	35.2508	38.87	-6.97	300.822	273.161	441.277	386.906	314.723	281.051	293.898	252.34	4.03167	210.938	9.79583	96.0025	4.68083	11.0567	26.5242	25.075	25.33	0.2425	16.6067	34.4783	38.87	-6.97	295.718	275.397	438.875	376.706
2021-03-13 12:40:00	156	1.6	6.1	80.5	0.2	4.9	4.4	15.4	35	4.89083	175.718	36.375	122.259	13.4692	16.9667	15.8967	25.4833	24.0067	0.7	16.485	33.7508	38.87	-6.97	301.902	272.277	441.353	386.936	316.54	281.485	296.694	251.992	4.7225	201.756	13.2442	120.707	4.245	10.4917	21.1983	25.3992	24.4708	0.235	17.0358	32.9292	38.87	-6.97	296.046	275.892	437.975	377.072
2021-03-13 12:50:00	157	6.2	14.6	74.1	0.2	5.2	4.1	15.5	34	7.70833	177.682	38.0367	139.399	10.4975	14.605	15.2133	25.8142	23.2267	0.7	17.3358	32.275	38.87	-6.97	301.947	273.447	442.022	387.014	318.788	281.552	299.514	251.56	4.66083	200.779	13.1025	123.354	4.12083	9.99333	18.9183	25.8542	23.6042	0.246667	17.4158	31.5	38.87	-6.97	296.418	275.975	437.673	377.255
2021-03-13 13:00:00	158	6.4	15.1	76.2	0.2	5.5	4	15.6	33	5.19417	175.657	39.7242	144.913	12.7425	17.1967	14.3067	26.16	22.75	0.7	17.2908	31.29	38.87	-6.97	300.706	273.297	439.708	387.413	317.912	282.223	296.882	254.288	5.73	194.452	14.655	143.398	3.90417	9.26417	14.9275	26.3025	22.8467	0.248333	17.6042	30.5933	38.87	-6.97	296.449	275.736	437.033	377.57
2021-03-13 13:10:00	159	7.2	15.9	73.7	0.2	4.6	3.7	16.2	31	1.21667	173.848	37.0617	129.561	10.61	13.8408	17.8775	26.4425	21.1358	0.7	17.6058	29.2825	38.87	-6.97	300.206	272.925	440.432	386.665	321.392	281.999	295.627	253.989	-2.40667	190.097	14.9083	124.238	2.97333	6.87583	13.72	26.5808	21.4233	0.256667	18.0925	28.4775	38.87	-6.97	294.113	276.144	433.413	377.39
2021-03-13 13:20:00	160	4.7	10.5	80.1	0.2	4	3.1	16.6	28	-0.845833	174.392	44.4858	150.41	10.41	12.2658	17.0258	26.5267	20.675	0.7	17.6725	27.9567	38.87	-6.97	299.698	272.736	439.759	386.366	320.715	283.51	299.318	254.303	0.985833	200.221	16.7017	136.132	3.0525	7.77917	19.8258	26.5283	21.0367	0.25	18.3775	27.2367	38.87	-6.97	296.214	275.976	438.257	376.793
2021-03-13 13:30:00	161	9	20.6	77.5	0.2	3.8	2.9	16.2	29	0.323333	174.714	41.0533	128.595	11.3133	15.4825	17.6667	26.7483	20.8475	0.691667	17.7583	28.6867	38.87	-6.97	300.377	272.726	439.677	387.069	317.348	283.476	296.657	254.228	0.5825	201.167	17.435	119.111	2.90833	7.30583	15.2783	26.7742	21.2067	0.253333	18.2642	28.0292	38.87	-6.97	294.873	275.697	436.532	377.356
2021-03-13 13:40:00	162	4.1	8.8	79	0.2	4.3	3	16.7	28	-2.86833	171.746	37.7892	118.987	9.68833	12.0833	13.5092	26.575	19.895	0.691667	17.7183	27.2592	38.87	-6.97	298.381	272.601	438.702	386.854	318.497	283.795	291.142	252.73	-4.7375	198.148	13.975	130.504	2.5925	5.98	10.1558	26.5567	20.2867	0.256667	18.27	26.7425	38.87	-6.97	294.155	275.348	436.293	376.953
2021-03-13 13:50:00	163	2.3	7	83.7	0.2	3.7	2.9	16.3	27	-5.58667	173.376	38.3692	116.912	9.03417	12.2283	31.7125	26.5042	19.59	0.7	17.5775	26.2917	38.87	-6.97	299.387	272.757	440.047	386.533	318.029	282.952	296.224	254.556	-5.82455	207.102	14.6191	109.772	3.08727	6.85273	13.3645	26.4691	19.9245	0.240909	17.9945	25.7009	35.3882	-0.527273	294.299	275.792	438.146	376.553
2021-03-13 14:00:00	164	2.5	6.1	84.5	0.2	3.3	2.6	16.2	27	-2.5475	174.591	37.8425	125.019	9.75333	13.3658	18.4317	26.6567	19.7058	0.7	17.7617	26.8958	38.87	-6.97	299.41	272.228	439.187	385.805	317.937	283.992	294.524	255.078	-3.56167	204.084	16.1192	207.988	3.46167	8.07833	24.8575	26.5992	20.2975	0.255833	18.2267	26.2567	38.87	-6.97	294.642	275.355	437.297	376.418
2021-03-13 14:10:00	165	3.7	8.4	83	0.2	5	3.2	16.8	26	-2.18417	176.484	38.155	133.012	9.06583	11.4375	18.4517	26.365	20.3392	0.683333	18.04	26.6708	38.87	-6.97	300.241	272.643	441.269	386.254	317.947	284.632	295.238	253.908	-1.6575	211.308	14.3192	135.187	3.1375	7.8	14.3992	26.2867	20.8492	0.24	18.36	26.46	38.87	-6.97	294.842	275.789	439.102	376.487
2021-03-13 14:20:00	166	2.7	7.6	84.8	0.2	4.5	3	16.7	27	0.5	180.283	37.5908	102.532	14.8167	16.7608	18.81	26.5892	20.4833	0.7	17.7275	27.8492	38.87	-6.97	300.231	272.662	441.351	386.158	317.973	284.202	295.928	253.683	1.13417	211.858	13.32	97.8	3.39583	6.84333	13.5525	26.6633	20.8583	0.246667	18.3642	27.0542	38.87	-6.97	295.267	275.345	437.793	376.554
2021-03-13 14:30:00	167	2	6.7	84.1	0.2	3.8	3.1	18.2	25	0.5375	180.423	37.1875	173.659	10.6408	14.1142	22.6467	27.1367	19.91	0.7	18.2625	26.65	38.87	-6.97	300.807	272.608	441.438	386.596	318.048	284.598	305.495	254.415	-3.61583	206.062	14.6108	176.108	3.1425	6.53083	11.985	27.1458	20.2708	0.256667	19.0142	25.6008	38.87	-6.97	295.417	275.704	438.189	377.111
2021-03-13 14:40:00	168	2.5	7.6	81	0.2	5.3	3.8	18.3	25	-0.2575	180.137	36.8933	146.957	10.3983	13.2925	20.39	27.9033	19.4792	0.7	19.2317	25.7917	38.87	-6.97	300.233	272.795	440.492	386.614	318.619	285.68	290.789	253.661	-3.55833	206.459	14.835	142.371	2.6425	6.58667	18.055	28.2858	19.4075	0.265	20.3525	23.9717	38.87	-6.97	294.675	276.476	437.311	377.085
2021-03-13 14:50:00	169	1.3	5.3	83.1	0.2	2.8	2.6	19.3	24	-3.675	176.374	38.03	154.882	9.19667	13.2	19.8792	28.6567	18.545	0.7	20.1575	24.5983	38.87	-6.97	299.967	273.349	439.298	386.638	321.236	286.891	305.631	255.002	-4.36	206.633	17.5383	301.352	2.77083	6.7975	13.4525	29.6117	18.0617	0.266667	21.4625	22.5358	38.87	-6.97	294.991	276.238	436.344	377.417
2021-03-13 15:00:00	170	2.9	7.9	77.9	0.2	3.3	2.9	20.1	22	-3.18167	175.681	39.5633	153.824	10.585	14.3217	15.2908	29.5358	17.92	0.708333	20.9483	23.1467	38.87	-6.97	300.025	272.998	440.918	386.514	320.333	287.964	293.443	255.058	-4.66583	193.233	20.7608	157.718	2.13917	4.75667	19.3308	31.0317	17.0892	0.286667	22.9217	20.7692	38.87	-6.97	295.424	276.308	436.798	377.646
2021-03-13 15:10:00	171	1.7	6.1	79.5	0.2	2.9	2.3	21	22	-5.225	177.784	40.1025	106.411	10.1258	14.6842	18.3417	30.44	17.8908	0.741667	21.7583	23.0842	38.87	-6.97	299.267	273.751	439.03	386.821	322.849	289.474	288.621	254.991	-5.60083	183.138	17.0842	109.957	2.185	5.765	15.1767	32.4758	16.5017	0.289167	24.4783	19.5658	38.87	-6.97	294.647	276.384	433.89	377.521
2021-03-13 15:20:00	172	2.7	6.9	77.8	0.2	2.9	2.1	21.4	22	-8.4925	166.85	43.5042	91.7392	11.1567	14.7342	20.5375	31.1008	17.2375	0.708333	22.2592	22.7167	38.87	-6.97	298.3	273.038	436.546	386.554	324.712	290.694	288.746	254.96	-13.2842	171.217	16.7658	119.035	2.245	4.46333	9.5975	33.615	15.5425	0.29	25.44	18.7275	38.87	-6.97	293.543	276.694	432.787	377.629
2021-03-13 15:30:00	173	1.3	5	79.7	0.2	2.7	1.9	21.4	22	-9.3975	165.062	45.11	102.231	11.5967	15.1342	20.425	31.5058	17.2425	0.783333	22.3958	22.715	38.87	-6.97	298.49	273.238	437.668	386.387	325.423	292.317	291.041	255.672	-14.0417	166.007	15.8067	136.697	2.30167	5.70667	13.4192	34.2217	15.3717	0.290833	26.2008	18.2767	38.87	-6.97	292.772	276.824	432.402	377.322
2021-03-13 15:40:00	174	0.9	4.5	80.8	0.2	2.5	1.9	22	21	-8.665	166.843	46.3475	103.919	11.7542	14.6233	20.3125	31.86	17.0225	0.775	22.915	22.3517	38.87	-6.97	298.772	272.606	438.223	386.132	326.178	292.409	293.181	256.736	-19.21	162.154	15.6083	135.489	2.2675	5.08167	10.8725	34.7525	15.0708	0.3275	26.6725	17.8583	38.87	-6.97	292.65	276.66	432.548	376.947
2021-03-13 15:50:00	175	1.3	4.7	78.9	0.2	3	2.3	22.1	22	-9.6425	165.241	48.1725	105.618	11.6925	18.5025	24.7092	32.1992	17.1267	0.766667	23.4592	22.5883	38.87	-6.97	297.7	273.061	435.438	385.597	328.116	294.146	284.843	255.009	-20.0475	162.644	16.4258	119.703	2.28	5.495	12.2408	34.6508	15.2592	0.305833	26.9283	17.8158	38.87	-6.97	292.273	276.131	432.304	376.329
2021-03-13 16:00:00	176	1.5	5.4	78.8	0.2	2.6	2.1	22.2	22	-10.5992	163.992	48.7408	73.1192	11.2658	19.8458	16.5342	32.3142	17.1117	0.791667	23.2783	22.6225	38.87	-6.97	298.857	272.699	437.642	385.83	327.605	294.793	283.925	253.998	-21.3725	161.83	18.7258	107.237	2.29417	4.9625	7.44417	34.3142	15.5733	0.311667	26.6842	18.2708	38.87	-6.97	291.875	275.478	432.191	375.968
2021-03-13 16:10:00	177	0.4	3.1	80.4	0.2	2.3	2	22.2	22	-9.78167	165.825	49.8383	65.3875	9.86917	13.3733	18.7992	32.2508	17.3325	0.8	23.2817	23.21	38.87	-6.97	298.423	272.077	437.586	385.462	328.72	295.243	285.087	253.623	-18.5575	178.007	18.7308	101.618	2.54917	4.80917	19.41	33.6167	16.4217	0.314167	26.1475	19.3175	38.87	-6.97	292.849	275.007	434.898	375.49
2021-03-13 16:20:00	178	0.8	3.9	79.2	0.2	4.2	2.7	21.9	23	-10.0017	171.185	50.3467	73.6125	10.5967	14.8467	19.9608	31.9592	17.6225	0.775	22.8625	23.61	38.87	-6.97	298.407	272.06	439.113	385.496	327.869	295.252	284.172	253.408	-15.605	188.535	21.6933	99.5267	2.56333	5.34417	14.7892	33.3233	16.9567	0.304167	25.2817	20.3775	38.87	-6.97	293.465	274.795	437.11	375.27
2021-03-13 16:30:00	179	0.9	4.3	78.6	0.2	3.5	2.6	21.5	23	-7.71167	170.736	49.2608	66.8375	10.875	14.7983	17.52	32.1742	18.1342	0.783333	22.8333	24.2375	38.87	-6.97	299.368	272.312	437.824	385.629	327.503	295.288	283.669	253.393	-12.0167	192.561	20.265	96.1883	2.67417	6.36417	17.88	32.7292	17.6608	0.2975	25.245	21.1333	38.87	-6.97	293.776	275.023	436.591	375.07
2021-03-13 16:40:00	180	1.8	6.1	75	0.2	2.9	2.4	21.7	24	-4.14333	168.399	48.9558	78.7058	13.6217	15.2942	12.235	32.0733	18.3883	0.741667	22.7733	24.8517	32.3917	-5.80833	300.373	272.26	439.022	387.233	328.928	300.868	288.908	252.273	-7.54	197.128	19.42	107.105	2.74273	6.09273	17.15	33.1436	17.8436	0.309091	24.8091	21.9936	38.87	-6.97	295.428	275.36	439.193	375.141
2021-03-13 16:50:00	181	1.6	6.1	73.1	0.2	3.2	2.6	21.8	24	-5.76667	164.857	51.1725	92.4433	9.70083	14.9483	18.9333	32.315	18.34	0.791667	23.4642	24.9242	38.87	-6.97	298.742	272.199	436.834	385.888	329.414	296.825	288.891	251.178	-5.18083	194.718	17.2692	124.57	2.59333	5.43	9.18583	33.4608	17.6233	0.309167	25.2392	22.175	38.87	-6.97	295.724	274.413	438.016	375.771
2021-03-13 17:00:00	182	1.5	6	73.3	0.2	3.3	2.3	21.7	25	-6.86417	165.544	51.1733	108.625	9.0175	10.8858	18.715	31.8333	18.5825	0.783333	22.4967	25.5658	38.87	-6.97	299.635	272.293	438.663	385.895	328.832	295.717	296.447	254.104	-4.735	191.018	20.0633	133.778	2.13167	5.30917	10.4758	33.3592	17.6858	0.296667	24.4925	22.6517	38.87	-6.97	294.492	274.788	436.679	375.464
2021-03-13 17:10:00	183	3.4	10	69.5	0.2	2.9	2.1	20.6	26	-5.75833	166.226	51.04	126.34	10.0525	12.61	14.3158	31.6458	18.2808	0.741667	22.2683	25.4325	38.87	-6.97	299.19	272.569	436.133	385.32	328.588	295.156	289.442	251.014	-8.8675	190.422	20.6158	128.041	2.17583	5.21583	13.4683	33.2008	17.3533	0.313333	24.2042	22.4708	38.87	-6.97	294.349	274.788	435.457	375.491
2021-03-13 17:20:00	184	3	9	72.7	0.2	5	2.4	21.1	24	-5.40333	160.143	51.1958	103.011	8.915	12.09	18.3875	31.3417	18.3567	0.733333	21.7283	25.4675	38.87	-6.97	299.686	272.338	437.674	385.862	329.131	295.124	289.347	252.189	-3.73083	194.488	26.3558	116.256	2.355	6.18167	23.2942	32.5792	17.3717	0.290833	23.8242	22.4942	38.87	-6.97	295.762	275.07	437.227	375.961
2021-03-13 17:30:00	185	4	10.7	71.2	0.2	7.3	3.2	18.9	28	-7.16417	165.546	49.8425	87.4217	10.255	15.3525	19.7775	30.6783	18.7017	0.708333	21.0292	26.315	38.87	-6.97	298.767	271.734	437.206	385.235	326.306	293.98	286.065	251.814	-2.4875	206.732	24.6967	92.0192	2.43167	6.67917	33.7892	32.2225	17.6875	0.2825	23.2625	23.1033	38.87	-6.97	295.297	274.891	438.331	375.482
2021-03-13 17:40:00	186	2.8	10	72.5	0.2	7.1	2.6	18.3	29	-7.58833	168.028	46.3033	81.1775	10.4475	12.335	18.0942	30.2892	19.6508	0.708333	20.26	27.7442	38.87	-6.97	299.386	271.91	438.628	385.559	324.377	293.646	287.686	251.873	-4.66167	213.403	21.0808	91.6325	2.24917	6.12	12.3317	31.3108	18.9133	0.266667	22.3425	24.6917	38.87	-6.97	295.346	274.565	440.043	375.507
2021-03-13 17:50:00	187	0.9	5.5	74	0.2	4.5	2.5	18	30	-2.59083	167.178	43.655	89.6475	13.7817	19.7108	34.6725	29.8017	20.4217	0.7	20.0783	29.0608	38.87	-6.97	301.212	271.866	438.292	385.283	322.451	291.853	287.369	249.474	-0.984167	214.308	17.755	93.3083	2.11	6.31417	12.5	30.5675	19.9167	0.275	21.5642	26.2983	38.87	-6.97	295.463	274.842	438.45	375.604
2021-03-13 18:00:00	188	1.9	7.8	69.6	0.2	3.4	2.3	18.1	30	1.01833	166.699	40.45	99.95	8.97417	14.0117	20.565	29.455	21.1125	0.7	19.66	30.1558	38.87	-6.97	301.348	272.097	439.587	385.827	320.329	290.428	292.547	248.483	1.28917	215.73	17.3692	101.455	1.83917	4.66833	8.06	29.8992	21.0242	0.275833	21.04	27.8008	38.87	-6.97	296.65	274.868	440.666	376.039
2021-03-13 18:10:00	189	1.7	6.8	69.3	0.2	2.5	2.1	17.7	32	4.375	169.739	38.9292	123.552	10.1817	11.9925	49.0317	28.7575	22.1617	0.7	19.2583	31.6158	38.87	-6.97	302.087	272.419	439.964	386.162	319.183	289.251	295.967	249.897	5.0375	211.022	15.0408	121.772	1.89167	6.71	25.8	29.0567	22.215	0.275833	20.175	30.0325	38.87	-6.97	297.155	275.103	439.873	375.892
2021-03-13 18:20:00	190	2.4	9	65.8	0.2	5.1	2.5	17	34	5.5725	172.268	38.27	133.751	12.3583	13.9133	20.5142	28.3308	22.6625	0.7	18.71	32.4717	38.87	-6.97	302.728	272.257	441.209	386.837	318.127	288.318	297.124	249.523	3.93333	209.412	13.4067	132.713	1.8025	6.40083	18.5533	28.5842	22.8017	0.26	19.5575	31.0917	38.87	-6.97	297.2	274.987	438.885	376.452
2021-03-13 18:30:00	191	1.8	8.9	65.9	0.2	4.2	2.2	17.1	34	9.48917	169.246	36.7667	146.834	13.8858	19.4417	21.6333	28.3275	22.9792	0.7	18.6483	33.08	38.87	-6.97	303.361	272.218	439.938	386.57	318.348	287.538	299.075	248.583	8.34167	203.518	11.6775	135.986	2.1175	6.29083	16.3767	28.5525	23.205	0.256667	19.535	31.3533	38.87	-6.97	297.782	274.874	439.5	376.428
2021-03-13 18:40:00	192	4	14.1	59.6	0.2	6.6	2.7	17.2	34	12.7492	162.958	36.6942	148.868	15.2625	19.9333	21.8242	28.2783	23.34	0.7	18.5633	33.7208	38.87	-6.97	304.3	272.753	439.941	387.028	316.629	286.364	298.613	248.55	11.43	203.853	9.89	131.582	2.00167	7.09917	26.2592	28.4875	23.5483	0.2625	19.4858	32.1183	38.87	-6.97	298.797	275.572	439.949	376.647
2021-03-13 18:50:00	193	2.4	14.6	58.6	0.2	6.8	2.5	17	35	11.8983	162.297	34.2233	141.006	15.0408	20.1592	19.4167	28.2358	23.5808	0.7	18.4908	34.2825	38.87	-6.97	303.607	272.917	439.606	387.006	315.634	286.82	297.24	249.716	10.7408	201.82	9.49583	117.231	2.11083	6.28917	27.0317	28.4008	23.8542	0.261667	19.4292	32.4367	38.87	-6.97	298.336	275.516	439.466	376.788
2021-03-13 19:00:00	194	1.4	12.5	59.2	0.2	3.5	2.1	16.7	37	12.7633	158.797	35.8517	149.788	14.4458	18.1725	18.0517	28.2058	24.015	0.7	18.3925	35.2033	38.87	-6.97	303.845	273.001	438.198	387.516	319.536	285.557	303.577	248.699	12.8508	201.623	9.47333	135.197	2.46583	7.52	20.5475	28.2558	24.2608	0.254167	19.3342	33.2258	35.6983	9.9275	298.953	275.238	439.03	377.027
2021-03-13 19:10:00	195	9.9	15.5	51.1	0.2	3.8	2.3	16.5	38	11.5883	158.12	37.3433	180.288	14.4133	17.2267	17.8717	27.84	24.2925	0.7	18.2958	35.2733	38.87	-6.97	302.955	272.712	439.373	387.875	315.373	284.9	302.946	249.942	13.6433	194.14	11.0375	157.137	2.11	7.545	24.7925	28.1075	24.3133	0.266667	19.2158	33.3733	38.87	-6.97	298.527	275.692	438.5	377.288
2021-03-13 19:20:00	196	3.7	15	55.9	0.2	3.7	2.3	15.9	39	10.1958	163.329	33.2633	156.74	13.0533	20.1192	16.7675	27.4292	24.315	0.7	17.6908	35.7083	38.87	-6.97	303.197	272.825	439.865	388.186	313.902	283.855	298.863	250.881	7.33	197.602	8.67083	121.269	2.16083	6.10667	22.9967	27.5308	24.5158	0.265833	18.5875	33.8517	38.87	-6.97	296.906	275.123	437.75	377.496
2021-03-13 19:30:00	197	2.2	11.1	61.3	0.2	3.2	2.2	15.6	39	12.8233	163.852	33.7717	149.941	11.9675	13.4758	17.5725	27.0175	25.0458	0.7	17.2617	36.8425	38.87	-6.97	304.041	272.986	440.481	388.258	316.638	283.252	305.332	249.996	10.26	199.393	9.14667	133.438	3.1225	7.00667	15.0875	27.0358	25.4008	0.2725	18.2642	34.8858	38.87	-6.97	298.611	275.361	439.112	377.645
2021-03-13 19:40:00	198	6.6	19.1	57.5	0.2	4	2.7	14.8	42	16.4267	163.843	35.1975	172.125	16.6358	17.7417	17.115	26.3575	26.0675	0.7	16.7167	38.5767	38.87	-6.97	304.13	273.202	440.717	388.058	312.6	282.913	297.477	249.92	12.9867	199.808	8.34167	172.486	4.565	9.335	16.8433	26.4383	26.3875	0.278333	17.5975	36.6308	38.87	-6.97	297.673	275.446	439.806	377.36
2021-03-13 19:50:00	199	2.7	11.3	59.3	0.2	4.9	3.6	14.4	44	16.6775	163.368	31.5092	147.39	16.5125	22.0592	16.9017	26.1975	26.71	0.7	16.4808	39.7667	38.87	-6.97	304.507	273.195	440.294	388.263	313.592	282.402	304.583	250.537	14.7733	201.822	5.63917	128.162	4.90917	10.5142	44.8358	26.2675	27.1425	0.283333	17.3425	37.8058	38.87	-6.97	299.236	275.605	440.03	377.658
2021-03-13 20:00:00	200	2.5	14	54.8	0.2	4.8	3.9	14.5	44	19.0092	162.062	31.7908	164.834	16.51	19.7983	15.6925	25.5892	27.6783	0.7	16.1933	41.345	38.87	-6.97	304.723	273.188	440.765	387.93	310.65	282.004	298.97	249.52	16.5508	200.946	6.06583	130.166	4.7925	10.6033	33.6475	25.6742	28.1883	0.275833	16.7642	39.8658	38.87	-6.97	297.983	275.141	439.932	377.505
2021-03-13 20:10:00	201	2.9	12.7	54.8	0.2	4.8	4	13.8	47	18.775	162.353	29.0925	140.17	13.3858	18.2725	19.4142	25.3683	28.12	0.7	15.6733	42.3958	38.87	-6.97	304.272	273.253	440.614	388.906	309.998	279.952	299.612	248.856	15.0758	201.243	3.00667	113.32	4.29917	10.3025	28.2233	25.34	28.5358	0.2725	16.5067	40.5833	38.87	-6.97	298.267	275.853	439.53	377.697
2021-03-13 20:20:00	202	1.6	9.5	57.1	0.2	4.2	3.8	13.3	49	17.9183	162.987	29.5108	153.436	13.765	18.9892	18.8717	24.9675	28.7083	0.691667	15.3008	43.3383	38.87	-6.97	303.852	273.569	440.241	388.777	310.918	279.739	302.951	249.419	16.7464	196.194	4.05818	131.117	3.94636	8.92727	26.72	24.9882	29.3409	0.254545	16.3045	41.56	38.87	-6.97	298.756	275.425	439.276	378.116
2021-03-13 20:30:00	203	2.6	11.9	56.4	0.2	4.1	3.6	13	50	18.1733	158.521	30.7542	167.04	11.9983	15.7942	20.515	24.6317	29.2642	0.7	15.1492	44.2167	38.87	-6.97	304.373	273.294	439.441	388.235	310.631	279.535	305.671	249.319	17.4242	195.558	4.43333	138.495	3.76417	9.66167	28.7008	24.7442	29.58	0.260833	15.8625	42.3558	38.87	-6.97	298.4	275.747	439.254	378.134
2021-03-13 20:40:00	204	1.8	11.5	55.6	0.2	4.7	3.7	13.2	49	18.7025	156.957	29.4858	168.519	13.8642	17.4475	30.6558	24.4575	29.5	0.7	14.8725	44.4975	38.87	-6.97	303.809	273.438	440.006	388.817	308.988	278.055	300.147	249.428	18.1808	196.018	4.08083	130.524	3.825	11.0417	27.895	24.525	29.9192	0.246667	15.6975	42.6917	38.87	-6.97	298.857	275.987	439.586	377.998
2021-03-13 20:50:00	205	1.6	10	56.8	0.2	4.3	3.8	12.7	51	18.2375	157.969	28.6117	161.731	13.2683	18.6225	22.0633	24.3058	29.8808	0.7	14.705	45.26	38.87	-6.97	304.439	273.587	439.043	388.308	310.285	278.133	315.927	250.161	19.7475	192.953	2.45333	133.372	4.43583	11.1883	17.19	24.4383	30.2108	0.225	15.59	43.1975	38.87	-6.97	298.968	275.789	438.762	378.558
2021-03-13 21:00:00	206	2.2	13	51.7	0.2	5.3	4.2	12.9	50	22.3817	151.758	32.94	245.008	10.6267	16.6283	77.8583	23.9208	30.79	0.7	14.5975	45.475	38.87	-6.97	305.347	273.553	438.771	389.014	312.752	278.033	309.919	250.717	22.2417	183.974	12.0642	186.586	5.18667	13.1067	23.6833	24.0442	30.8958	0.2275	15.2925	44.07	38.87	-6.97	299.486	276.027	438.074	378.332
2021-03-13 21:10:00	207	9.6	19.8	46.2	0.3	6	4.5	11.9	54	22.0875	150.022	31.9475	177.884	10.7492	13.8558	22.0275	22.9333	32.2367	0.7	13.7717	47.7675	38.87	-6.97	303.949	273.071	438.99	389.436	309.1	277.973	303.582	250.87	19.7467	190.951	13.5467	137.639	5.13	12.5058	25.3883	22.9083	32.9492	0.244167	14.275	46.7383	38.87	-6.97	298.197	276.099	439.333	378.192
2021-03-13 21:20:00	208	2.7	9.8	54.3	0.2	4.5	4.2	11.3	56	20.4417	155.322	30.5217	163.373	12.6175	14.1867	13.9475	22.4392	32.9025	0.725	13.2117	49.1425	38.87	-6.97	303.945	273.252	439.794	389.417	309.314	277.185	303.848	250.772	21.1508	190.206	12.9792	135.289	6.09417	11.3183	27.6833	22.3075	33.6975	0.245833	13.7208	47.915	38.87	-6.97	298.512	275.882	438.668	378.386
2021-03-13 21:30:00	209	2.6	12.6	53.3	0.2	5.3	4.8	11.5	55	19.62	155.151	30.0725	161.877	15.7108	18.0758	15.3117	22.345	32.8875	0.758333	13.1225	49.1617	38.87	-6.97	303.878	273.687	439.046	389.582	308.752	276.72	302.949	251.037	22.495	189	12.3033	136.878	7.93833	13.7092	44.0867	22.2425	33.6283	0.25	13.695	47.6117	38.87	-6.97	298.844	276.086	438.992	378.72
2021-03-13 21:40:00	210	2.3	11	55.8	0.2	6.6	5.8	11.5	54	20.4208	157.075	29.5667	155.458	18.7942	23.25	16.355	22.3575	32.7667	0.766667	13.1158	48.8075	38.87	-6.97	303.658	273.624	440.256	389.272	307.883	276.16	302.973	250.903	22.9525	188.17	12.0217	129.063	8.77833	15.2675	25.7833	22.27	33.465	0.249167	13.5975	47.6725	38.87	-6.97	298.364	276.235	438.707	378.289
2021-03-13 21:50:00	211	2.2	12.3	55	0.2	6.7	6.3	11.4	55	19.7967	156.212	28.4958	151.118	21.2483	25.6342	17.2758	22.55	32.3917	0.708333	13.2175	48.47	38.87	-6.97	303.959	274.329	439.285	389.099	308.159	275.644	301.513	250.113	21.6392	189.091	11.2767	126.297	9.38	14.885	20.2133	22.5667	33.0067	0.245833	13.8108	47.1808	38.87	-6.97	298.664	275.977	438.586	378.97
2021-03-13 22:00:00	212	1.6	10.4	55.7	0.2	7.1	6.7	11.5	54	21.0042	154.7	28.7542	149.478	24.9983	28.2317	22.9625	22.9525	32.0767	0.7	13.435	48.2733	38.87	-6.97	304.625	273.598	439.535	390.067	308.099	275.666	301.772	250.747	22.1125	187.34	11.3908	131.137	9.8075	18.48	17.3725	23.0275	32.5425	0.248333	14.2358	46.5225	38.87	-6.97	298.732	276.525	438.542	379.142
2021-03-13 22:10:00	213	1.5	11	53.4	0.2	7.4	7	12.1	52	23.3033	152.87	28.1642	151.513	21.9183	29.3233	28.9608	23.2508	31.3675	0.7	13.7042	47.4425	38.87	-6.97	304.19	274.406	438.588	389.94	307.589	275.919	302.601	250.787	19.1942	184.891	11.0175	128.404	7.54167	17.3817	25.2458	23.1975	32.0408	0.249167	14.3417	45.8792	38.87	-6.97	298.176	276.706	437.196	379.043
2021-03-13 22:20:00	214	1	10.8	53.6	0.2	6.8	6.3	11.6	54	19.6233	149.709	28.005	151.919	17.12	23.6725	19.625	23.2958	31.3075	0.675	13.7108	47.0883	38.87	-6.97	303.427	274.184	438.046	389.763	307.672	275.683	300.553	251.627	17.2783	183.728	10.3608	126.179	6.28667	14.6842	18.4108	23.365	31.8458	0.236667	14.335	45.535	38.87	-6.97	298.092	276.843	437.56	379.25
2021-03-13 22:30:00	215	0.7	8.6	56.5	0.2	6.4	5.7	11.4	55	19.0575	148.227	28.3117	142.933	19.3175	22.265	20.7175	23.0342	31.6475	0.691667	13.4958	47.7125	38.87	-6.97	303.507	273.899	438.057	389.691	308.091	275.394	300.897	252.147	17.6667	186.622	10.7408	121.764	6.70333	12.5958	26.9767	23.5833	32.28	0.235833	14.1942	46.2575	38.87	-6.97	297.766	276.096	437.639	379.179
2021-03-13 22:40:00	216	0.9	8.4	55.5	0.2	6.3	5.9	11.6	54	18.2918	152.767	28.5855	146.537	15.5645	20.08	17.0727	22.9218	31.4809	0.690909	13.4145	47.6455	38.87	-6.97	303.183	273.674	439.105	390.044	307.763	276.624	301.174	251.566	15.2708	186.765	11.5692	124.877	6.55167	12.92	32.9683	23.3183	31.8425	0.245	14.3525	45.8533	38.87	-6.97	297.516	276.452	437.149	378.948
2021-03-13 22:50:00	217	1	6.4	58.1	0.2	6.1	5.9	11	56	15.7992	154.625	29.0017	138.06	18.3125	21.4625	19.5592	22.8392	31.4017	0.708333	13.2825	47.6883	38.87	-6.97	302.349	273.928	437.897	389.808	308.327	275.414	298.757	251.241	15.83	184.702	10.805	114.797	6.68583	13.3233	20.4592	22.9358	31.7017	0.244167	14.275	45.8067	38.87	-6.97	297.457	276.347	437.12	379.005
2021-03-13 23:00:00	218	0.6	5.8	58.7	0.2	6.3	6	11	55	13.635	151.857	29.3192	130.226	17.2242	21.7667	27.1358	22.7733	31.2392	0.758333	13.2833	47.3183	38.87	-6.97	301.714	274.591	437.207	390.012	309.218	275.308	298.312	252.503	13.7808	183.565	12.0725	108.243	6.92667	13.7308	22.5467	22.8392	31.545	0.238333	13.9733	45.5133	38.87	-6.97	296.312	276.452	435.828	379.14
2021-03-13 23:10:00	219	0.4	5.7	59.6	0.2	6.5	6.1	11	54	13.0917	149.843	30.0017	123.688	16.1475	22.1733	29.6483	22.645	31.2592	0.783333	13.1958	47.0775	38.87	-6.97	302.495	274.082	437.572	390.365	308.539	275.277	296.215	251.813	15.7825	179.459	12.3592	102.441	7.21833	12.7958	20.7242	22.77	31.4025	0.236667	13.9325	45.3717	38.87	-6.97	297.307	276.848	435.873	378.783
2021-03-13 23:20:00	220	0.4	5.2	60.8	0.2	6.7	6.4	11.1	53	14.6742	148.769	29.8058	118.453	17.0092	22.5908	22.5583	22.4642	30.97	0.725	13.3408	46.485	38.87	-6.97	301.94	274.091	437.467	389.869	309.003	275.479	297.197	252.028	13.24	179.203	12.3042	96.0783	7.85083	15.8925	25.3667	22.6717	31.2908	0.238333	13.7825	44.8517	38.87	-6.97	296.762	276.2	435.972	378.935
2021-03-13 23:30:00	221	0.4	5.3	62.2	0.2	7	6.6	10.7	54	11.5458	153.976	29.9392	130.76	15.5392	20.9467	17.5225	22.2675	30.9425	0.775	13.0258	46.19	38.87	-6.97	301.873	274.191	437.892	389.831	309.113	275.322	298.987	251.898	14.79	183.698	11.96	115.728	7.18833	15.6275	31.0317	22.5367	31.1142	0.24	13.6467	44.5892	38.87	-6.97	296.534	276.408	436.793	378.854
2021-03-13 23:40:00	222	0.7	4.6	63.3	0.2	7.2	6.7	10.7	53	15.1975	154.317	29.9767	131.196	16.2383	21.505	18.5683	22.2967	30.84	0.791667	12.9008	46.2608	38.87	-6.97	303.235	273.823	438.693	390.272	308.179	275.12	297.772	251.811	13.1025	184.386	12.6717	117.154	7.47917	15.3667	22.4942	22.5625	31.0583	0.238333	13.6508	44.5075	38.87	-6.97	296.763	276.428	436.343	379.017
2021-03-13 23:50:00	223	0.4	7.2	60.1	0.2	7.2	6.8	11	52	16.9608	152.702	29.2358	121.17	16.9208	21.6458	16.2692	22.3617	30.7867	0.775	12.9017	46.3567	38.87	-6.97	302.637	273.337	438.603	389.561	308.064	275.369	296.746	253.398	13.6725	182.019	13.0092	103.684	7.71417	15.3975	19.4192	22.5783	30.8992	0.225	13.6475	44.4817	38.87	-6.97	296.612	276.285	436.11	378.967
2021-03-14	224	0.5	5.8	61.2	0.2	7.5	6.9	10.5	54	15.015	155.277	28.5275	118.8	18.6067	24.2583	21.1567	22.4283	30.8167	0.758333	12.9433	46.4033	38.87	-6.97	302.098	274.13	438.402	389.223	308.108	274.628	295.014	251.971	14.2533	185.901	12.2983	101.523	7.17083	14.2758	30.6975	22.645	30.9817	0.243333	13.68	44.6283	38.87	-6.97	296.808	276.372	437.179	378.677
2021-03-14 00:10:00	225	0.7	5.1	60.6	0.2	7.6	6.9	10.6	54	19.1918	139.238	20.0836	113.435	19.7373	25.0673	39.1555	22.2727	31.2573	0.727273	12.59	47.4345	38.87	-6.97	304.658	274.266	437.675	388.792	309.694	275.145	295.688	251.914	18.7883	178.363	13.2942	95.5167	7.90917	16.1525	33.845	22.6267	31.1958	0.2325	13.6308	44.9325	38.87	-6.97	298.014	276.665	436.176	378.773
2021-03-14 00:20:00	226	3.8	12.3	50.1	0.2	9.3	7.2	10.6	54	17.8017	147.034	29.0625	118.78	18.1242	22.4883	23.8125	22.3075	31.4008	0.708333	12.1225	49.255	38.87	-6.97	300.917	273.743	437.38	389.293	308.053	274.467	296.653	253.188	16.1425	181.125	11.9492	105.142	7.2775	15.4	25.0242	22.6617	31.2392	0.225	13.5983	45.475	38.87	-6.97	296.779	276.28	436.852	378.466
2021-03-14 00:30:00	227	0.4	5.2	59	0.2	7.5	6.7	10	56	9.51167	154.814	29.9725	115.604	16.3808	21.0283	17.8267	21.9217	31.2708	0.725	11.6692	49.6183	38.87	-6.97	301.546	273.464	437.825	389.803	309.18	275.311	295.381	252.836	12.9517	185.363	12.0025	102.542	7.31583	16.5258	26.1433	22.4908	30.7633	0.2325	13.5317	44.7092	38.87	-6.97	296.805	276.667	436.541	378.743
2021-03-14 00:40:00	228	0.4	3.7	64.6	0.2	7.2	6.9	10.1	55	11.9575	157.328	29.9942	118.066	15.5808	20.5142	19.7267	21.6225	31.0433	0.725	11.5125	48.9792	38.87	-6.97	301.632	274.012	438.718	388.699	308.913	275.332	297.249	253.188	12.635	184.583	12.6867	100.445	7.49583	16.9575	38.4558	22.2908	30.3475	0.22	13.3842	44.0025	38.87	-6.97	295.944	276.41	436.502	378.993
2021-03-14 00:50:00	229	0.4	3.3	69.1	0.2	7.1	6.9	10.3	53	11.4733	157.58	30.805	123.598	16.08	22.3983	22.2642	21.2733	31.2525	0.708333	11.3408	48.6233	38.87	-6.97	300.675	273.132	437.798	389.43	309.572	274.706	296.219	253.187	11.4242	191.418	12.6192	97.95	7.60833	17.1342	34.5192	22.0983	30.585	0.218333	13.2833	44.0433	38.87	-6.97	296.106	276.334	437.574	378.812
2021-03-14 01:00:00	230	0.5	4.5	70.6	0.2	7.6	7	10.3	52	10.665	159.886	31.0208	109.386	14.6975	21.0208	17.3958	20.97	31.6208	0.691667	11.4283	48.7175	38.87	-6.97	302.215	273.073	439.152	388.675	309.238	275.394	293.317	252.403	10.3545	190.755	5.96909	80.2709	7.15364	16.4536	31.3427	21.2509	31.5718	0.223636	12.3145	45.5064	38.87	-6.97	296.125	276.634	439.3	378.937
2021-03-14 01:10:00	231	0.4	3.9	74.2	0.2	7.3	6.8	10.5	51	11.8833	166.158	30.4733	100.519	13.4042	18.0675	20.4225	20.4667	32.46	0.7	10.8375	49.61	38.87	-6.97	301.689	273.785	441.263	389.947	308.878	274.863	292.728	253.604	11.165	204.139	12.6892	81.4292	7.58917	16.9292	26.8125	20.5075	32.8992	0.209167	11.2817	48.7233	38.87	-6.97	295.967	276.308	439.343	378.858
2021-03-14 01:20:00	232	0.3	3.5	74.5	0.2	7.1	6.7	10.5	51	10.5317	176.338	29.6642	94.6842	13.8575	19.0042	18.8558	20.2192	32.9467	0.7	10.515	50.6592	38.87	-6.97	300.615	274.265	441.632	389.751	308.38	274.525	291.674	253.967	12.8342	205.271	12.2242	72.7692	7.2775	16.9758	34.5117	20.355	33.8117	0.211667	10.5775	50.7667	38.87	-6.97	296.584	276.346	439.958	378.603
2021-03-14 01:30:00	233	0.3	2.7	75.6	0.2	7	6.7	10.3	52	9.68917	173.788	30.1858	95.5075	14.49	20.1242	15.7008	20.2042	33.2967	0.708333	10.4625	50.9233	38.87	-6.97	301.627	272.702	440.298	388.861	308.762	275.393	292.42	253.032	14.2483	209.073	12.2358	81.2075	7.2475	15.9317	34.7625	20.0492	34.0067	0.208333	10.55	50.9317	38.87	-6.97	296.752	276.348	440.519	378.583
2021-03-14 01:40:00	234	0.2	2.6	75.4	0.2	6.9	6.6	10.3	52	12.78	168.019	30.1683	95.7617	14.0633	20.7683	29.2942	20.1867	33.2917	0.708333	10.4842	50.9217	38.87	-6.97	302.363	273.199	440.436	388.315	309.207	274.283	293.141	254.577	16.1925	205.362	11.5867	84.6792	7.39083	16.1683	43.8575	20.1708	33.8967	0.209167	10.6708	50.6433	38.87	-6.97	297.267	276.383	439.983	378.454
2021-03-14 01:50:00	235	0.4	3.5	74.9	0.2	6.7	6.5	10.4	52	12.0075	175.912	29.7675	105.168	15.3258	20.7692	24.5892	20.2117	33.2567	0.7	10.5042	50.9333	38.87	-6.97	300.733	274.233	442.853	389.498	308.061	273.606	294.346	251.637	13.6	211.453	11.42	95.0542	7.46833	18.2008	41.9858	20.3667	33.9867	0.2125	10.6283	50.965	38.87	-6.97	296.442	276.313	441.214	378.603
2021-03-14 02:00:00	236	0.3	2.9	75.9	0.2	7	6.5	10.3	52	12.0542	178.329	29.7392	105.44	14.44	22.095	30.6517	20.3242	33.3408	0.675	10.615	50.9875	38.87	-6.97	302.731	273.944	441.805	389.108	308.741	273.967	294.707	252.891	14.3533	209.224	12.4217	94.1567	8.0425	19.1217	27.6908	20.3442	33.6308	0.204167	10.7658	50.7375	38.87	-6.97	297.148	276.411	440.349	378.999
2021-03-14 02:10:00	237	0.9	4.8	72.6	0.2	7.8	6.9	10.2	53	15.1375	175.223	29.5475	111.178	14.4042	20.2867	20.3525	20.2142	33.5242	0.7	10.46	51.6575	38.87	-6.97	302.066	274.058	442.303	389.783	308.243	274.382	294.822	253.468	17.4683	205.377	11.6533	98.7083	8.07	20.425	37.77	20.2217	34.3083	0.203333	10.62	51.5125	38.87	-6.97	296.954	276.382	440.667	378.567
2021-03-14 02:20:00	238	0.4	3.3	73.5	0.2	6.7	6.5	10	54	14.6433	172.864	28.8917	112.725	15.39	20.0875	22.0267	20.2067	33.7267	0.7	10.3583	52.3325	38.87	-6.97	302.396	273.402	440.61	390.002	307.492	274.163	296.038	252.514	15.3675	211.363	11.2092	98.4992	7.83333	17.3233	52.5317	20.265	34.3242	0.205833	10.6142	51.7808	38.87	-6.97	297.273	276.762	441.019	378.562
2021-03-14 02:30:00	239	0.3	2.8	73.3	0.2	6.6	6.4	9.8	55	14.4583	169.544	27.975	123.837	15.2167	19.4467	17.1517	20.3433	34.2333	0.7	10.33	52.6983	38.87	-6.97	302.561	273.548	441.691	388.842	307.003	274.234	297.945	253.743	18.2283	204.366	10.68	110.317	7.31167	16.3192	45.0383	20.2692	34.3333	0.218333	10.6358	52.1683	38.87	-6.97	297.603	276.476	440.037	378.488
2021-03-14 02:40:00	240	0.3	3.1	72.3	0.2	6.6	6.5	9.8	55	15.0783	173.911	27.9642	125.432	13.9958	19.0183	21.0958	20.1775	34.4408	0.7	10.3583	52.8367	38.87	-6.97	302.24	274.058	441.279	389.172	307.971	274.349	296.23	253.396	17.4317	202.952	11.2042	104.137	7.2375	15.7392	41.975	20.4225	34.2475	0.219167	10.6833	52.2442	38.87	-6.97	297.729	276.555	439.972	378.623
2021-03-14 02:50:00	241	0.3	3	71.9	0.2	6.8	6.5	9.8	56	14.4875	171.509	28.5292	115.317	14.7383	18.4492	20.2883	20.1442	34.385	0.716667	10.325	53.025	38.87	-6.97	302.525	275.002	441.683	390.325	307.384	273.894	295.365	253.421	19.2225	202.711	11.43	91.0483	7.41	18.1367	29.8567	20.2275	34.6067	0.215	10.5342	52.6183	38.87	-6.97	297.587	276.34	440.688	378.567
2021-03-14 03:00:00	242	0.5	4.7	70.9	0.2	6.7	6.4	9.7	56	16.1267	173.363	28.3833	124.16	14.0308	19.4917	21.0675	19.8667	34.6492	0.708333	10.1533	53.5583	38.87	-6.97	302.357	274.276	441.62	388.619	308.011	274.029	299.94	254.481	16.6008	207.248	10.2408	108.298	7.25833	18.1842	40.1992	19.95	35.1333	0.210833	10.3717	53.245	38.87	-6.97	297.101	276.297	440.437	378.793
2021-03-14 03:10:00	243	0.3	3.6	71.9	0.2	6.6	6.4	9.7	56	14.2117	169.667	28.0083	137.812	14.4083	21.8467	25.945	19.86	34.7758	0.708333	10.2292	53.76	38.87	-6.97	302.419	273.791	440.283	389.104	306.807	273.11	297.624	252.572	18.5425	203.023	10.1525	111.862	7.50917	17.705	24.6692	20.1233	35.2308	0.205833	10.3608	53.3567	38.87	-6.97	298.312	276.595	440.151	378.766
2021-03-14 03:20:00	244	1	5.9	67.9	0.2	6.7	6.3	9.7	56	14.8117	167.056	27.175	118.391	13.0942	17.7367	19.745	20.0508	34.61	0.775	10.8133	51.795	38.87	-6.97	302.153	273.697	440.988	389.6	307.45	273.313	294.751	252.107	21.9558	198.453	9.69167	95.125	7.38	17.9867	25.8492	19.9892	35.305	0.208333	10.2617	53.7283	38.87	-6.97	298.411	276.532	439.89	379.178
2021-03-14 03:30:00	245	0.4	5.1	68.5	0.2	6.7	6.2	9.4	57	13.87	169.971	27.6783	109.267	12.7242	17.5942	17.62	20.4142	34.4217	0.725	11.2667	50.7075	38.87	-6.97	302.598	273.575	441.173	389.478	306.485	272.24	294.132	251.962	19.685	199.468	9.8475	84.125	7.31417	17.4533	19.3125	19.8308	35.3675	0.213333	10.2108	53.9525	38.87	-6.97	297.431	277.035	439.704	378.639
2021-03-14 03:40:00	246	0.4	4	70.1	0.2	6.6	6.1	9.4	57	16.0383	167.993	26.4467	105.078	15.675	19.0642	20.8183	19.9225	34.625	0.7	11.6667	50.7508	38.87	-6.97	302.74	274.474	440.067	389.54	306.859	273.661	294.341	252.382	15.4683	202.872	10.195	81.3192	7.32083	16.4317	35.5425	19.7267	35.4592	0.2075	10.4333	54.4108	38.87	-6.97	297.07	276.594	439.577	378.226
2021-03-14 03:50:00	247	0.4	3.1	69.7	0.2	6.8	6.3	9.3	58	16.0075	165.347	26.92	122.952	14.6833	20.7133	18.4433	20.2192	34.4325	0.716667	11.2967	50.775	38.87	-6.97	302.334	273.938	440.129	389.245	306.108	272.478	298.431	253.116	15.61	198.988	10.2558	93.5517	7.4225	16.7225	26.7492	19.9875	35.2133	0.2	10.3533	54.345	38.87	-6.97	297.126	276.125	439.166	378.688
2021-03-14 04:00:00	248	0.3	2.8	67.4	0.2	6.4	6.2	9	59	14.315	162.699	25.7158	114.831	14.5917	18.2825	22.5492	20.4725	34.3933	0.7	11.0858	51.1958	38.87	-6.97	301.944	273.872	439.575	389.434	306.102	272.822	293.519	253.056	16.0825	198.598	10.395	85.9992	6.76	16.0425	26.8667	19.8975	35.2633	0.214167	10.6108	54.4092	38.87	-6.97	297.091	276.572	438.729	378.362
2021-03-14 04:10:00	249	0.4	2.7	66.6	0.2	6.3	6	8.8	60	14.1125	165.175	26.2192	99.0042	14.9908	20.35	18.5117	20.1358	34.2992	0.708333	10.9725	51.1842	38.87	-6.97	302.744	274.05	440.601	390.656	306.058	272.546	292.369	252.369	17.8467	200.304	10.0142	82.5158	7.21667	17.595	28.0942	19.9492	35.2992	0.206667	10.5367	54.4008	38.87	-6.97	297.548	276.648	439.943	378.909
2021-03-14 04:20:00	250	0.5	3.3	66.2	0.2	6.2	6	8.8	60	15.4183	165.463	26.7733	98.5758	15.3042	22.0442	22.1517	20.375	34.3442	0.733333	11.0192	51.1817	38.87	-6.97	302.658	273.217	440.347	390.252	307.264	272.17	293.395	252.938	15.7433	200.543	10.2592	85.0067	7.47417	18.2317	46.8658	19.9433	35.1308	0.195833	10.2842	54.4583	38.87	-6.97	296.779	276	438.928	378.908
2021-03-14 04:30:00	251	0.4	3	67	0.2	5.9	5.7	8.7	60	17.015	165.55	26.7117	104.764	17.0117	25.8875	25.8625	20.2492	34.1433	0.716667	11.2583	50.9067	38.87	-6.97	303.291	274.19	440.36	389.046	306.085	271.983	294.698	253.556	14.9842	202.32	10.0567	85.2817	7.525	17.9575	28.4642	20.1358	35.1108	0.2	10.3775	54.2792	38.87	-6.97	297.156	276.284	439.684	378.66
2021-03-14 04:40:00	252	0.4	3.7	66.4	0.2	5.9	5.7	9.1	58	16.6983	161.127	27.1008	107.6	15.6133	22.27	21.6475	20.3083	33.8425	0.7	11.2683	50.2	38.87	-6.97	302.715	273.688	439.038	389.646	307.827	273.226	294.319	253.312	16.3067	197.355	9.865	87.1608	7.205	19.335	40.96	20.1658	34.5492	0.2075	10.1583	53.9042	38.87	-6.97	297.666	277.202	438.373	378.515
2021-03-14 04:50:00	253	1	5.6	63.3	0.2	6.1	5.7	8.8	59	16.685	157.737	27.8867	107.853	15.9175	22.2825	26.2942	20.4083	33.5067	0.716667	11.2883	49.7925	38.87	-6.97	303.025	274.102	438.926	388.654	307.483	272.435	294.919	253.221	20.145	189.446	10.955	86.8567	7.43167	19.5383	40.475	20.2983	34.2858	0.211667	10.2208	53.435	38.87	-6.97	298.247	276.733	437.681	378.703
2021-03-14 05:00:00	254	1.3	6.7	62.7	0.2	5.7	5.5	8.8	59	17.41	158.999	28.0525	111.243	15.2675	22.3325	18.9633	20.4325	33.3908	0.708333	11.3008	49.6117	38.87	-6.97	302.733	274.312	440.24	389.387	307.354	272.672	294.224	253.952	20.945	186.346	13.0583	86.73	7.54083	18.8142	90.69	20.2733	34.2325	0.199167	10.2633	53.2283	38.87	-6.97	297.856	277.215	438.425	378.767
2021-03-14 05:10:00	255	4.4	10.1	60.1	0.2	6.2	5.8	8.9	59	16.37	162.941	28.365	107.192	13.5833	22.3683	29.22	20.2533	33.68	0.7	11.1908	49.8008	38.87	-6.97	303.124	273.909	439.967	388.903	307.399	272.655	294.215	253.316	18.115	195.169	11.1833	84.3567	7	17.5058	43.42	20.3492	34.5125	0.200833	10.3275	53.5458	38.87	-6.97	297.498	276.864	438.669	378.718
2021-03-14 05:20:00	256	1	6.1	63.9	0.2	5.6	5.4	8.8	59	16.5858	162.238	28.0458	104.472	14.2742	17.49	21.1733	20.1408	34.0142	0.741667	11.115	50.5267	38.87	-6.97	302.132	273.643	439.658	388.902	307.628	272.598	293.43	253.07	17.4517	195.588	9.88167	87.4283	7.26083	19.41	44.1758	20.1117	34.7342	0.195	10.3667	54.4333	38.87	-6.97	297.308	276.622	438.378	378.269
2021-03-14 05:30:00	257	0.5	6.2	63.1	0.2	5.8	5.4	8.7	59	13.75	162.733	28.3692	104.025	14.1575	20.7367	16.5492	20.2092	34.015	0.7	10.9458	50.5558	38.87	-6.97	302.547	273.382	439.437	389.428	307.533	272.875	294.222	253.796	12.155	198.393	10.3325	84.1317	7.015	19.5475	44.7908	19.8142	34.9042	0.206667	10.0267	54.0208	38.87	-6.97	297.212	276.575	438.484	378.564
2021-03-14 05:40:00	258	0.7	5.7	64.6	0.2	5.5	5.2	8.6	59	13.6608	161.666	27.2292	104.243	12.8283	18.3517	22.2292	20.085	34.2192	0.725	10.9225	50.7758	38.87	-6.97	301.872	273.571	439.849	388.902	306.686	272.67	293.429	254.012	5.04333	208.672	11.38	81.8583	7.0675	20.5275	38.9075	19.7925	35.1867	0.195	9.8925	54.4683	38.87	-6.97	297.582	276.798	438.534	378.592
2021-03-14 05:50:00	259	0.9	5.7	63.2	0.2	5.7	5.1	8.7	60	15.11	163.072	27.3608	105.026	18.4892	20.1575	28.2642	20.1133	34.2708	0.691667	10.8733	51.2625	38.87	-6.97	303.026	273.783	439.438	389.044	307.283	272.373	294.948	251.983	4.885	209.15	11.2875	88.1617	7.665	20.295	49.2733	19.7483	35.3542	0.181667	9.88167	54.6517	38.87	-6.97	297.875	276.674	438.413	378.396
2021-03-14 06:00:00	260	1.9	6.9	60.3	0.2	5.5	5.1	8.7	59	17.4192	161.407	27.4383	107.791	18.8125	26.3342	22.6775	20.4258	33.6825	0.675	10.9383	51.6333	38.87	-6.97	302.763	273.503	440.24	389.141	306.424	272.769	293.087	254.35	14.6008	194.602	10.9792	87.8683	7.58667	20.4817	36.3208	19.9642	35.1108	0.194167	10.3333	54.3867	38.87	-6.97	297.835	276.411	438.121	378.626
2021-03-14 06:10:00	261	0.5	8.2	58.5	0.2	5.3	5	8.8	59	15.5117	163.637	26.8083	97.8733	18.9608	29.3533	28.0492	20.7142	33.2067	0.708333	11.3575	50.8333	38.87	-6.97	303.278	273.559	439.668	388.618	306.903	271.923	293.392	253.331	21.5467	187.708	10.8367	89.0558	6.92	19.0042	29.7092	20.2067	34.9	0.195	10.1633	54.1367	38.87	-6.97	298.708	276.473	437.767	378.604
2021-03-14 06:20:00	262	0.8	8.9	57.6	0.2	5.3	5.1	8.3	61	17.6083	156.87	27.24	104.177	14.7667	21.9008	19.8725	20.7808	33.2575	0.758333	11.1667	50.6242	38.87	-6.97	303.071	273.824	438.71	388.855	307.397	272.371	293.708	253.818	22.0525	181.893	11.96	96.5292	7.47333	18.8358	34.9617	20.1933	34.6933	0.195	10.3033	53.7025	38.87	-6.97	297.978	276.637	437.363	378.423
2021-03-14 06:30:00	263	0.6	11.2	54.5	0.2	5.3	5	8.5	60	16.989	154.944	28.661	107.005	15.372	19.761	19.919	20.735	33.1	0.7	11.29	50.119	38.87	-6.97	302.221	273.978	438.623	389.11	308.69	272.7	295.679	253.901	19.2525	187.731	12.0608	96.7625	7.25	18.1	34.9783	20.24	34.3725	0.2025	10.3117	53.3617	38.87	-6.97	298.176	276.635	437.949	378.691
2021-03-14 06:40:00	264	1.5	8.5	58.9	0.2	5.6	5.1	8.3	61	16.3467	152.942	29.1725	129.402	13.2442	17.8767	18.9225	20.545	33.3592	0.691667	11.2117	50.245	38.87	-6.97	303.072	273.987	438.258	389.433	307.251	273.748	298.984	254.822	20.895	183.902	12.9942	119.829	7.01917	20.0525	42.7067	20.2	34.4892	0.206667	10.1808	53.805	38.87	-6.97	297.775	276.155	437.197	378.803
2021-03-14 06:50:00	265	1.7	10.9	54.8	0.2	6	5.3	8.5	60	16.55	156.069	28.0542	126.348	13.3908	19.6167	18.0283	20.2608	34.0483	0.7	11.1342	50.3725	38.87	-6.97	303.125	273.033	438.855	389.688	308.065	272.301	297.771	252.502	15.1992	191.937	13.1642	104.69	7.66417	21.3317	49.5208	20.1167	34.9525	0.200833	10.1975	54.4192	38.87	-6.97	297.492	276.391	437.706	378.649
2021-03-14 07:00:00	266	2.2	9.7	55.1	0.2	6.6	5.5	8.6	60	18.3367	152.991	28.6017	134.102	12.5525	18.8792	22.8792	19.9917	34.6733	0.75	11.1242	51.0875	38.87	-6.97	303.498	273.363	437.815	389.624	307.303	272.807	298.915	253.08	5.825	201.321	11.9625	108.596	7.43167	23.06	44.6275	19.8975	35.34	0.198333	9.87	55.2633	38.87	-6.97	297.589	276.663	437.689	378.435
2021-03-14 07:10:00	267	1.5	10	53.4	0.2	6.5	5.3	8.7	60	19.6583	152	27.4142	141.88	13.7192	19.87	23.8217	19.7792	35.4242	0.7	11.1133	51.5483	38.87	-6.97	303.984	273.686	439.237	389.452	308.002	272.272	302.554	253.94	6.64167	202.808	13.3208	121.21	7.73417	23.7308	46.645	19.6983	36.1267	0.196667	9.71083	56.4325	38.87	-6.97	298.418	276.27	437.72	378.438
2021-03-14 07:20:00	268	2.9	9.9	54.2	0.2	5.8	5.1	8.7	61	20.6958	152.881	28.6083	137.961	13.1333	18.6225	19.3633	19.6575	35.9442	0.7	10.8325	52.6008	38.87	-6.97	303.329	273.831	438.183	388.77	307.927	272.363	298.312	252.268	7.56167	203.472	12.8008	105.937	7.28333	23.5317	64.7258	19.4558	36.7225	0.199167	9.56083	57.5392	38.87	-6.97	298.017	276.798	438.412	378.449
2021-03-14 07:30:00	269	2.7	8.6	53.6	0.2	6.2	5	8.4	63	17.4525	154.922	28.8333	126.825	11.0625	15.3242	18.4225	19.3067	36.5692	0.7	10.6292	53.4075	38.87	-6.97	303.388	274.284	438.825	389.974	307.201	272.169	295.243	252.762	6.2425	206.872	12.1558	87.15	7.58167	21.5533	40.0317	19.2642	37.5642	0.188333	9.42583	58.2767	38.87	-6.97	297.888	276.39	438.077	378.527
2021-03-14 07:40:00	270	2.6	6.5	57.1	0.2	5.3	4.6	8.4	63	18.03	154.847	27.5817	112.887	12.0508	16.3925	18.6767	19.2117	36.8758	0.7	10.5692	53.7458	38.87	-6.97	303.128	273.032	438.38	389.473	306.798	272.423	294.264	253.624	6.56667	205.733	11.7375	84.2017	7.195	21.6483	36.4158	19.415	37.645	0.195833	9.37417	58.5292	38.87	-6.97	298.014	276.512	438.207	378.627
2021-03-14 07:50:00	271	2	7.9	56.5	0.1	5.2	4.6	8.8	61	17.6792	155.503	26.79	114.959	12.585	21.2158	26.0183	19.6625	36.3592	0.7	10.9742	53.0542	38.87	-6.97	302.698	274.259	439.336	389.511	307.296	272.081	297.475	252.981	8.08833	204.298	11.6283	96.7375	7.96	23.195	83.4867	19.4733	37.2542	0.189167	9.66	58.0033	38.87	-6.97	298.47	276.396	438.058	378.445
2021-03-14 08:00:00	272	2	8	55.7	0	5.3	4.7	11.1	53	16.9292	154.051	28.3992	125.1	12.555	19.2958	15.0533	20.9567	34.2817	0.708333	12.6033	48.9008	38.87	-6.97	303.479	274.294	437.723	389.514	308.39	272.295	297.419	251.798	18.9308	186.798	13.355	107.191	7.495	23.0492	61.5692	20.5075	35.5608	0.198333	10.7108	54.8283	38.87	-6.97	298.1	277.197	437.498	379.209
2021-03-14 08:10:00	273	3.3	7.7	56.1	0.2	6.1	5	13.1	47	16.7525	147.804	28.745	138.213	12.2067	19.2367	18.205	22.1542	32.2708	0.716667	14.075	45.1075	38.87	-6.97	302.772	274.438	436.875	390.674	308.663	273.879	301.499	253.539	20.1375	179.631	14.6225	113.895	6.69833	21.0908	55.4633	21.4408	33.91	0.213333	11.6633	51.9458	38.87	-6.97	297.769	277.395	436.233	379.734
2021-03-14 08:20:00	274	2.3	6.5	56.6	0.2	5.8	4.9	13.3	47	13.9775	148.309	28.32	161.81	11.4158	17.6967	21.1617	22.7792	31.23	0.7	14.6542	43.4517	38.87	-6.97	302.939	274.188	437.291	390.132	310.112	275.303	306.887	255.173	16.5467	173.745	15.6792	130.237	6.94083	19.3633	37.1683	22.1433	32.8775	0.206667	12.4183	49.8742	38.87	-6.97	297.191	277.384	434.94	379.848
2021-03-14 08:30:00	275	2.4	6.9	56.5	0.2	5.7	4.7	13.4	46	12.2683	147.718	29.9542	174.269	12.1833	14.8708	22.1408	23.2492	30.6158	0.708333	15.3958	41.9483	38.87	-6.97	301.837	275.505	436.113	389.975	311.415	275.327	302.446	254.203	16.0592	173.637	17.635	130.903	6.66583	18.395	32.875	22.5842	32.2675	0.225	13.1	48.4408	38.87	-6.97	297.024	277.366	434.435	379.733
2021-03-14 08:40:00	276	3.1	7.7	55.1	0.2	6.6	5.2	13.7	46	6.34333	148.583	31.4292	157.269	10.5083	17.0942	25.5892	23.9042	29.4767	0.716667	16.2358	39.9758	38.87	-6.97	300.822	275.201	436.263	391.085	313.089	276.535	299.2	255.197	14.2033	165.489	19.1792	118.74	6.22667	17.0742	22.5425	23.2258	30.9058	0.219167	13.63	46.5383	38.87	-6.97	296.447	277.447	433.498	380.302
2021-03-14 08:50:00	277	4.9	7.9	57.5	0.2	5.3	4.5	14.4	44	5.8575	148.673	32.5392	142.692	11.2792	17.1508	18.9583	23.8508	29.4217	0.658333	16.35	39.2175	38.87	-6.97	301.877	275.607	435.758	390.322	313.493	276.895	296.505	255.998	10.8764	170.669	16.9636	101.373	6.23273	15.9791	31.4582	23.3118	30.7255	0.219091	14.4809	44.1936	38.87	-6.97	296.701	277.403	433.601	379.915
2021-03-14 09:00:00	278	4	7.9	59.2	0.2	7	4.4	14.1	44	3.74	150.67	33.1967	131.892	10.4567	14.9492	16.9783	24.335	28.6208	0.7	16.4017	38.97	38.87	-6.97	299.685	274.713	435.777	389.074	314.466	277.777	297.704	255.81	9.13833	169.785	14.245	106.514	6.13083	16.5533	27.1908	23.8025	29.915	0.211667	15.0983	42.8075	38.87	-6.97	295.731	277.227	432.821	379.804
2021-03-14 09:10:00	279	2.9	6.5	61	0.2	6.4	4.3	14.8	42	1.19417	149.531	34.4783	128.257	9.48833	15.2433	18.175	25.1667	26.965	0.7	17.26	36.5408	38.87	-6.97	300.555	274.784	435.424	390.607	316.245	278.538	294.765	257.729	2.79083	172.174	10.1975	108.065	5.15083	14.4325	35.6817	24.6283	28.1	0.226667	16.1375	39.5292	38.87	-6.97	294.988	276.937	432.401	380.012
2021-03-14 09:20:00	280	3.4	7	62.9	0.2	14	8.1	16.1	37	0.721818	148.882	35.34	116.858	9.92091	15.98	17.6891	25.2373	26.5318	0.7	17.6345	34.89	38.87	-6.97	300.097	274.588	434.66	388.585	315.931	278.924	291.717	255.84	0.610833	173.023	11.4392	94.02	5.485	14.335	21.0483	24.8358	27.5067	0.216667	16.3875	38	38.87	-6.97	295.218	276.977	432.897	380.069
2021-03-14 09:30:00	281	3	6.4	64.6	0.2	7.3	4	15.8	38	-3.08545	148.879	35.6864	107.232	9.52909	15.4355	16.1145	25.9927	25.8709	0.709091	18.1736	34.3873	38.87	-6.97	298.945	273.7	435.391	389.158	317.168	279.515	292.738	256.35	2.58583	178.287	12.585	108.685	4.91	13.5108	28.4667	25.6167	26.9308	0.231667	17.0292	37.0167	38.87	-6.97	295.446	277.071	433.255	379.624
2021-03-14 09:40:00	282	4.2	7.9	62.1	0.2	6.1	3.7	17.1	35	-5.53667	153.326	35.8392	106.038	8.605	13.6625	16.9658	26.3283	25.1858	0.7	18.6717	32.7075	38.87	-6.97	299.325	274.828	435.349	388.882	317.655	280.658	290.069	257.465	-1.5	175.712	14.3133	100.999	4.46917	12.6075	26.7242	26.1775	25.7867	0.236667	17.6883	34.9408	38.87	-6.97	294.692	277.179	432.562	379.707
2021-03-14 09:50:00	283	3	6.5	64.4	0.2	5	3.4	16.7	36	-5.78917	154.661	36.695	101.988	8.4275	14.6992	19.3692	26.2433	25.4475	0.7	18.9308	32.3417	38.87	-6.97	299.613	274.223	435.792	389.129	318.677	281.857	290.691	256.349	0.310833	176.002	14.3742	99.6467	4.41333	11.64	22.7642	26.3325	26.0575	0.233333	17.8467	34.7908	38.87	-6.97	295.327	277.382	432.998	379.582
2021-03-14 10:00:00	284	3.8	8.5	62.8	0.2	4.7	3.3	17.1	35	-2.2725	157.064	36.2458	100.884	10.04	16.5875	21.7567	26.9967	25.0142	0.7	19.3783	32.2092	38.87	-6.97	300.431	273.654	436.603	388.018	318.368	282.354	290.473	256.473	2.06167	179.953	13.015	105.228	5.10167	12.92	20.425	26.7008	25.725	0.228333	18.3617	34.5075	38.87	-6.97	295.817	276.971	433.577	379.254
2021-03-14 10:10:00	285	3.2	7.7	61.9	0.2	6.3	3.7	18	33	-4.03167	154.472	37.4708	104.565	9.0175	14.935	16.35	27.4392	24.0575	0.7	19.8608	30.9208	38.87	-6.97	299.541	273.94	434.569	387.997	320.274	283.375	289.458	255.693	-1.59	176.015	15.0017	104.732	4.225	10.0433	17.5625	27.3358	24.6267	0.2375	18.7542	33.2117	38.87	-6.97	295.129	276.848	432.517	379.072
2021-03-14 10:20:00	286	4.7	8.5	62.7	0.2	5.4	3.8	18.1	32	-4.23417	150.293	38.6908	108.591	8.20833	11.9158	13.6925	27.9008	23.585	0.7	20.35	30.1	35.6308	-6.38917	299.903	273.668	435.056	387.312	320.197	283.917	291.933	256.388	-4.37833	179.736	15.9525	105.801	4.28833	11.3742	20.8158	27.7092	24.2267	0.2425	19.145	32.4833	38.87	-6.97	294.216	276.908	432.467	379.184
2021-03-14 10:30:00	287	3.7	7.9	63.3	0.2	4.6	3.1	16.4	36	-4.5575	156.961	39.66	101.217	8.9525	13.5692	16.9975	27.6867	23.7633	0.7	20.2333	30.2575	38.87	-6.97	299.593	273.922	436.668	386.925	321.822	284.442	290.468	255.416	-5.25083	179.701	15.7742	88.95	3.95417	11.29	25.3767	27.4625	24.4333	0.240833	18.7608	33.2567	38.87	-6.97	294.516	276.596	432.603	378.725
2021-03-14 10:40:00	288	3.5	5.9	64.4	0.2	5.2	3.1	15.6	39	-4.4175	158.867	41.6342	120.321	8.71833	12.0458	20.01	27.3817	24.0033	0.7	19.6467	30.8583	38.87	-6.97	299.842	273.315	436.282	387.802	321.774	284.762	299.998	256.477	-5.14083	185.032	17.11	131.659	4.3875	11.9308	25.2708	27.0875	24.6233	0.238333	18.3875	33.7717	38.87	-6.97	294.577	275.858	434.851	378.483
2021-03-14 10:50:00	289	5.5	7.6	64.9	0.2	4.2	3	15	40	-2.42417	157.444	41.7608	134.179	8.665	12.8533	14.4108	26.5783	24.8983	0.666667	18.5458	33.0967	38.87	-6.97	299.558	273.091	436.587	387.506	320.6	284.917	287.029	256.474	-0.665	191.365	16.3475	104.771	4.29417	11.18	20.6508	26.2775	25.7383	0.234167	17.5575	35.4008	38.87	-6.97	294.913	275.898	434.881	377.647
2021-03-14 11:00:00	290	5.6	8.1	64.9	0.2	4.7	3.3	14.9	40	-3.7625	161.726	41.1267	72.5067	8.0575	13.0383	15.8075	25.6217	26.13	0.683333	17.4242	35.3392	38.87	-6.97	299.492	272.592	437.661	387.226	319.572	284.623	285.275	255.129	0.95	195.699	14.0025	76.4725	4.45917	13.8275	23.9133	25.3775	27.0383	0.2075	16.8225	37.0167	38.87	-6.97	295.399	275.457	437.222	377.444
2021-03-14 11:10:00	291	3.1	6.7	67.7	0.2	4	2.7	15.1	40	-0.396667	161.099	40.745	73.9292	8.22667	10.9858	15.3625	25.4367	26.6075	0.683333	17.03	36.6942	38.87	-6.97	299.559	272.502	437.561	387.118	317.981	283.509	287.685	253.109	4.95167	198.926	14.1792	93.2292	4.40667	12.8642	29.2317	25.3625	27.5808	0.2125	16.655	37.7708	38.87	-6.97	295.806	275.688	436.942	377.419
2021-03-14 11:20:00	292	4.3	10	65.6	0.2	4	2.8	15.8	38	-1.2725	166.645	37.8792	80.8658	7.8675	10.8158	17.8558	25.4917	25.89	0.633333	17.1742	35.5175	38.87	-6.97	299.891	272.5	439.212	386.438	317.577	283.136	287.913	252.614	3.22917	191.412	14.0692	96.8983	4.37667	13.2583	17.7275	25.2392	26.6908	0.211667	17.0783	36.2483	38.87	-6.97	295.852	275.566	436.25	377.502
2021-03-14 11:30:00	293	3.9	6.9	68.8	0.2	5.1	2.5	15.7	37	2.7925	167.876	39.1475	104.849	9.06333	11.3975	15.7942	25.5567	25.935	0.7	17.2508	35.2975	38.87	-6.97	301.497	272.447	438.997	386.118	318.621	282.782	296.1	253.481	3.545	193.797	13.9125	146.518	3.82667	10.8542	19.3292	25.5267	26.315	0.218333	17.3233	35.7175	38.87	-6.97	295.821	275.979	436.582	377.589
2021-03-14 11:40:00	294	3.7	9	68.6	0.2	3.6	2.5	16.1	36	4.29	162.868	38.8608	130.446	10.0292	14.0275	17.725	26.0242	25.1767	0.7	17.5683	34.51	38.87	-6.97	300.82	273.019	437.832	387.169	318.017	282.727	295.925	253.312	6.43417	192.941	14.2233	126.619	3.86083	9.86667	26.3633	26.1292	25.6658	0.2425	17.4342	35.2133	38.87	-6.97	296.269	275.958	435.932	377.882
2021-03-14 11:50:00	295	6.6	12.1	65.5	0.2	5	3.6	16.7	34	3.73333	160.442	38.5725	121.195	8.18167	12.9967	19.3108	26.25	24.5575	0.7	17.815	33.255	38.87	-6.97	301.891	273.296	438.304	386.772	319.103	283.449	294.235	253.718	3.73833	193.412	15.3533	118.718	3.7	9.09917	19.1692	26.3233	24.8617	0.228333	17.86	33.28	38.87	-6.97	296.583	276.205	437.776	378.028
2021-03-14 12:00:00	296	6.9	7.6	68.7	0.2	3.7	2.7	16.9	33	4.52333	161.696	38.905	114.048	10.1383	13.4458	21.1225	26.8942	24.4867	0.7	18.165	33.6842	38.87	-6.97	301.568	273.182	438.549	387.172	318.885	283.689	292.505	252.498	4.66917	199.977	13.8333	117.388	3.24083	8.24667	16.4292	26.8875	24.8717	0.248333	18.2575	33.5733	38.87	-6.97	296.198	276.263	437.495	378.027
2021-03-14 12:10:00	297	2.2	6.3	71.4	0.2	4.1	2.6	17.7	32	3.01417	164.904	38.0333	111.097	9.90833	13.7133	21.5725	27.3392	23.27	0.7	18.4967	32.3258	38.87	-6.97	300.482	273.38	438.723	387.69	319.235	284.135	291.193	253.982	2.2975	192.21	15.2025	108.306	3.17417	9.07333	14.705	27.4142	23.5967	0.228333	18.9058	31.6125	38.87	-6.97	295.45	276.799	435.465	378.098
2021-03-14 12:20:00	298	1.9	6.3	73.1	0.2	3.7	2.3	17.8	31	-1.84727	163.901	39.8918	101.406	9.16182	14.4245	17.0082	27.3609	22.6545	0.7	18.54	31.2764	35.3364	-6.33636	299.805	273.145	437.88	387.165	320.242	283.949	290.188	254.545	-5.33333	193.228	15.47	85.6808	3.0225	8.7	14.0725	27.4192	22.93	0.236667	19.2933	30.5017	35.7575	2.91	294.267	276.313	434.493	378.062
2021-03-14 12:30:00	299	2.3	6.2	75.4	0.2	4	2.5	17.5	30	-0.671667	170.441	39.4817	98.1817	10.2875	12.6142	19.4433	27.3675	22.5325	0.7	18.5375	30.9033	35.6308	-6.38917	300.8	272.772	439.668	386.943	319.691	285.662	290.401	254.667	-4.23083	194.484	17.0867	92.4325	3.6025	7.55833	15.1225	27.3425	23.0342	0.263333	18.9633	30.2392	38.87	-6.97	294.818	276.103	434.942	377.706
2021-03-14 12:40:00	300	2.6	6.2	75.6	0.2	4.2	3.2	17.7	30	0.1725	171.037	39.9858	109.198	8.3475	11.0892	16.2183	27.4525	22.0767	0.7	18.7575	30.1908	38.87	-6.97	300.293	272.961	438.748	386.628	320.957	285.503	295.346	253.783	-5.11083	187.838	20.3033	108.681	3.09667	7.2675	24.705	27.5833	22.3508	0.260833	19.2292	29.4025	38.87	-6.97	294.34	275.61	434.459	377.8
2021-03-14 12:50:00	301	3.9	8.7	74.9	0.2	5	2.9	17.8	29	-0.225833	166.935	44.305	125.047	9.1875	12.25	57.6692	27.5833	21.6283	0.7	19.07	29.32	38.87	-6.97	299.874	273.459	438.16	386.99	325.142	286.371	292.344	253.826	-1.99083	193.641	19.7367	112.68	3.26	8.3375	14.9567	27.7467	21.8325	0.2575	19.2283	29.0658	38.87	-6.97	295.593	275.827	435.529	377.838
2021-03-14 13:00:00	302	7.2	10.7	73	0.2	4.6	2.8	18	28	-2.9975	168.048	43.4792	133.118	9.76417	13.3225	20.5083	27.8883	21.7742	0.7	19.2067	28.8633	38.87	-6.97	300.825	273.057	439.926	387.079	319.744	286.278	297.111	255.53	-3.265	199.405	17.3117	110.971	2.78833	6.15083	12.4133	28.0892	22.0467	0.253333	19.3033	28.6208	38.87	-6.97	295.371	276.228	438.49	377.689
2021-03-14 13:10:00	303	2.4	7.3	76.1	0.2	3.2	2.3	18.1	29	0.18	173.169	39.2833	119.297	8.72833	12.6408	18.6217	28.2758	22.8267	0.7	19.1325	31.4983	38.87	-6.97	300.11	272.833	439.476	386.617	320.173	286.286	289.982	254.668	-1.34333	210.854	16.0908	97.6583	2.85333	8.01083	18.03	28.2067	23.2075	0.241667	19.4442	30.8683	38.87	-6.97	294.971	275.371	436.488	377.326
2021-03-14 13:20:00	304	1.8	5.5	74.3	0.2	3.5	2.2	18	31	-1.40917	173.308	40.0125	96.6042	10.0525	13.6567	17.5133	28.0125	22.1025	0.666667	18.8833	30.4583	38.87	-6.97	300.923	272.727	440.683	386.735	320.308	287.007	292.647	252.933	-5.75667	197.574	17.6833	93.2417	2.64167	6.35167	9.39583	27.8392	22.5642	0.255833	19.3367	29.7933	38.87	-6.97	294.952	275.893	437.179	377.539
2021-03-14 13:30:00	305	2.4	7	76.3	0.2	2.6	2.1	17.8	30	0.61	173.848	41.3508	121.612	8.52333	11.02	17.4325	27.8083	22.2133	0.7	18.9233	30.43	38.87	-6.97	300.433	272.369	439.192	385.857	322.312	287.805	293.902	254.378	-3.71917	201.104	17.9767	121.482	3.1	8.02	14.865	27.6542	22.8058	0.23	19.2642	29.9608	38.87	-6.97	294.861	275.796	436.362	377.424
2021-03-14 13:40:00	306	4.2	7.5	74.6	0.2	3.7	2.3	17.9	30	0.239167	174.102	41.7025	134.107	9.695	12.6733	17.4717	27.9783	23.0292	0.7	19.2592	30.8167	38.87	-6.97	301.751	272.717	440.399	386.621	321.693	287.479	301.752	254.548	-1.66417	209.843	17.2992	118.139	3.52167	7.22917	14.8183	28.205	23.3267	0.255	19.4758	30.4608	38.87	-6.97	295.777	275.366	439.216	377.084
2021-03-14 13:50:00	307	3.3	7.4	75.1	0.2	4.4	3.1	18.4	30	4.23417	172.098	43.0708	176.982	10.5467	14.8025	18.0292	27.9575	23.6367	0.7	19.195	32.0675	38.87	-6.97	301.549	272.965	440.983	386.517	321.978	287.572	301.948	252.903	3.3625	208.494	16.3692	167.968	3.98917	8.0925	18.1625	27.9392	24.0067	0.275	19.3542	31.7158	38.87	-6.97	296.361	275.832	438.462	377.224
2021-03-14 14:00:00	308	3.5	8.2	73.1	0.2	5.5	3.9	18.3	32	2.6625	174.452	40.0733	183.71	10.0092	14.365	15.8358	28.3717	23.4642	0.7	19.3125	32.3767	38.87	-6.97	301.418	272.702	440.473	386.788	320.377	287.317	304.159	254.398	0.0308333	205.675	16.2575	155.749	3.75583	7.5475	15.2808	28.1892	24.0025	0.26	19.5433	31.7833	38.87	-6.97	296.298	275.917	438.109	376.94
2021-03-14 14:10:00	309	1.6	4.7	75	0.2	4.5	3.3	18.2	32	1.24583	175.308	40.3042	171.149	10.4633	16.3533	14.1383	28.3492	23.635	0.7	19.3308	32.3558	38.87	-6.97	301.123	273.203	440.073	386.528	321.468	287.851	306.308	253.021	0.846667	206.631	17.0283	149.994	3.4575	8.21833	17.87	28.3433	24.22	0.251667	19.5842	32.2667	38.87	-6.97	295.375	275.911	437.766	377.381
2021-03-14 14:20:00	310	2.4	6.3	73.2	0.2	3.9	3	18.4	32	-0.238333	169.802	41.8042	166.797	8.36583	10.2933	14.705	28.2167	22.9542	0.691667	19.2417	31.8092	38.87	-6.97	299.952	273.325	438.555	386.825	321.644	288.166	294.851	253.534	-0.425	202.085	18.7508	145.752	2.67083	6.77167	14.8667	28.1308	23.6283	0.249167	19.5908	31.2858	38.87	-6.97	296.532	276.158	437.88	377.379
2021-03-14 14:30:00	311	2.7	11.5	74.3	0.2	2.7	2.1	19.3	29	-2.45667	169.104	40.9492	129.507	9.5375	10.4992	18.0142	28.4292	22.4258	0.7	19.55	30.97	38.87	-6.97	299.952	273.057	437.995	386.752	321.441	287.789	295.72	252.039	0.219167	196.132	24.2267	130.455	2.41833	6.35833	13.0425	28.4417	22.9058	0.249167	20.315	29.7817	38.87	-6.97	295.019	275.778	435.461	377.533
2021-03-14 14:40:00	312	3.9	10.9	72.7	0.2	2.2	1.6	20.2	27	-4.115	166.217	40.8467	155.748	8.71667	13.6667	17.0792	29.2442	21.7275	0.7	20.5233	29.4558	38.87	-6.97	300.105	273.017	438.316	387.447	322.004	289.361	304.416	253.481	-5.94083	195.866	20.1633	161.431	1.99417	5.4275	13.6325	29.6475	21.7617	0.266667	21.625	27.4592	38.87	-6.97	294.975	276.55	435.773	377.773
2021-03-14 14:50:00	313	1.6	5.7	73.9	0.2	2.1	1.5	21	26	-1.37667	167.993	41.3775	191.702	8.55583	12.615	22.2067	29.8717	21.7458	0.7	21.3133	29.0608	38.87	-6.97	300.508	273.165	438.552	386.835	322.757	290.059	305.043	253.719	-3.27667	195.975	23.0033	188.024	1.98833	5.00083	9.575	30.7942	21.0125	0.265833	22.6258	26.6908	38.87	-6.97	295.325	276.691	435.14	377.618
2021-03-14 15:00:00	314	1.5	5.6	73.4	0.3	2.1	1.4	21.1	27	-1.1975	170.074	42.49	164.979	7.81167	10.42	14.3592	30.345	21.2283	0.716667	21.6683	28.2667	38.87	-6.97	300.656	273.387	440.136	387.431	323.331	291.411	297.815	254.429	-3.04833	188.238	25.4725	143.583	1.82583	4.48667	8.24917	31.76	20.1508	0.275833	23.535	25.2858	38.87	-6.97	294.957	276.743	434.683	378.43
2021-03-14 15:10:00	315	1.3	3.8	75	0.2	1.8	1.3	21.1	27	-3.2425	166.596	45.5717	145.608	7.99417	12.4442	22.4525	30.8442	20.4217	0.7	22.3358	26.8375	38.87	-6.97	299.937	273.443	436.942	387.343	327.337	293.048	300.452	254.581	-8.5	175.586	21.8842	169.136	1.62417	5.11667	16.4433	32.9517	18.84	0.3	24.6242	23.535	38.87	-6.97	294.704	277.233	433.753	378.173
2021-03-14 15:20:00	316	3.2	7.5	70.7	0.2	2.3	1.5	21.9	25	-4.7175	164.07	48.1333	163.917	7.66417	10.5808	17.5592	31.2608	20.0033	0.708333	22.5658	26.6075	38.87	-6.97	299.615	273.337	438.308	386.998	327.251	294.349	297.073	256.091	-9.96167	166.398	19.5817	200.588	1.47583	4.11667	9.37083	33.5308	18.2	0.2875	25.405	22.82	38.87	-6.97	293.748	276.823	432.297	378.327
2021-03-14 15:30:00	317	1.5	5.7	73.1	0.3	1.9	1.2	21.7	25	-6.42417	163.162	49.8642	136.768	6.9975	9.05667	10.9525	31.28	19.9483	0.725	22.7892	26.4742	38.87	-6.97	298.523	272.976	435.403	387.358	329.464	295.163	297.13	254.596	-12.5083	162.176	20.4375	167.661	1.64667	5.44667	13.885	34.2008	17.8358	0.274167	25.7142	22.4392	38.87	-6.97	293.937	277.102	432.373	377.825
2021-03-14 15:40:00	318	3.6	5.6	71.9	0.2	2.9	1.3	21.9	25	-9.38	159.323	52.7608	140.946	8.965	12.69	16.9842	31.3208	19.5258	0.7	22.7292	26.1117	38.87	-6.97	298.752	272.618	437.335	386.873	330.758	295.952	294.994	255.948	-14.035	160.547	23.615	173.524	1.45667	4.11083	21.9	34.2967	17.2992	0.305	25.7875	21.7633	38.87	-6.97	293.038	276.784	431.116	377.724
2021-03-14 15:50:00	319	2.3	7.4	72.8	0.2	2.2	1.2	21.6	25	-8.82167	163.713	53.24	108.911	6.1025	9.3325	10.5083	31.0125	19.8958	0.7	22.6467	26.2217	38.87	-6.97	297.993	272.902	436.312	386.444	330.772	296.033	288.211	254.588	-16.4625	168.299	26.7	111.035	1.53583	4.4425	10.1875	33.9025	17.6967	0.290833	25.3617	22.3258	38.87	-6.97	292.439	276.136	431.64	377.371
2021-03-14 16:00:00	320	2.6	7.2	72.8	0.2	2.3	1.3	21.2	26	-12.2625	161.877	53.475	84.8333	9.51417	12.7075	14.8625	30.9675	19.405	0.7	22.5933	25.3	38.87	-6.97	297.757	272.71	436.658	386.107	330.495	296.385	286.418	255.167	-18.0467	170.121	31.2225	89.2192	1.55583	4.4025	10.9975	33.5267	17.2908	0.269167	24.7883	22.3167	38.87	-6.97	292.865	275.652	432.734	376.821
2021-03-14 16:10:00	321	1.9	6.4	74.4	0.2	2.9	1.4	21.6	24	-8.39091	164.461	53.4682	87.8573	7.81818	12.9564	17.9164	31.4264	19.8918	0.718182	23.1318	25.4882	38.87	-6.97	299.986	272.76	437.806	386.233	330.198	297.132	289.655	253.766	-9.61	184.727	26.1542	113.095	1.87083	5.52417	12.7658	33.8358	17.8808	0.285833	25.1975	22.6117	38.87	-6.97	295.31	275.793	436.877	376.242
2021-03-14 16:20:00	322	2.4	6.2	73.5	0.2	4.8	2.7	21.9	25	-6.47364	160.635	53.2418	114.771	8.38818	11.91	13.7573	31.64	19.6982	0.763636	23.38	26.2573	38.87	-6.97	297.997	272.853	434.468	385.957	332.862	298.063	292.745	253.927	-8.09583	178.885	25.1725	136.795	1.53417	4.82417	9.9575	33.7492	18.0825	0.300833	25.425	23.525	38.87	-6.97	293.997	275.645	433.478	376.367
2021-03-14 16:30:00	323	2.7	6.8	72	0.2	1.8	1.1	21.7	25	-11.9475	157.74	56.6358	103.451	8.18583	13.4417	14.5967	31.6458	18.8083	0.75	22.98	24.825	38.87	-6.97	297.605	272.664	435.931	385.941	332.464	298.043	291.32	253.407	-10.7833	176.365	27.2408	117.538	1.95417	3.9425	12.6917	33.3383	17.6058	0.29	24.6817	22.5267	38.87	-6.97	294.123	275.352	434.612	376.303
2021-03-14 16:40:00	324	2	6.5	75	0.2	3.1	1.9	21.4	25	-10.8855	161.21	55.8409	116.71	7.07182	9.83545	13.6845	31.6109	18.9982	0.8	22.8427	25.2227	38.87	-6.97	298.828	272.416	437.059	385.905	331.929	299	292.654	254.98	-10.2383	183.587	27.5208	162.248	2.01167	5.45	12.2792	33.0767	18.1842	0.286667	24.42	23.0008	38.87	-6.97	294.047	275.152	434.596	376.008
2021-03-14 16:50:00	325	2.3	6.6	74.4	0.2	2.4	1.7	21.3	25	-6.41833	167.356	55.1508	106.222	8.26667	12.1583	18.325	31.6425	19.325	0.708333	22.8125	25.6658	38.87	-6.97	299.843	272.332	438.767	385.77	332.049	298.117	288.262	252.798	-8.04917	188.972	26.65	123.842	1.7625	4.5	10.0792	33.0333	18.3683	0.281667	24.4417	23.3392	38.87	-6.97	294.875	275.337	436.752	376.357
2021-03-14 17:00:00	326	2.5	7.7	73.9	0.2	2	1.3	21.4	25	-5.2175	166.198	55.2167	108.155	8.46	12.3758	17.4792	31.5192	19.2933	0.7	22.7067	25.7517	38.87	-6.97	299.679	272.52	437.968	385.974	331.141	298.418	297.229	252.929	-5.55333	191.83	25.8833	138.705	1.64167	4.69083	9.70083	32.9667	18.3325	0.281667	24.2967	23.4717	38.87	-6.97	295.58	275.251	436.828	376.328
2021-03-14 17:10:00	327	2.3	8	73.3	0.2	3.4	1.2	21.5	25	-5.00167	168.403	53.7783	140.968	7.43583	10.1575	12.4867	31.6092	19.6342	0.716667	22.7983	26.2692	38.87	-6.97	299.619	272.422	438.798	386.208	331.222	298.647	294.122	252.968	-3.56833	187.041	25.4117	164.923	1.82667	5.10167	9.24833	33.2192	18.505	0.274167	24.4683	23.7267	38.87	-6.97	295.147	275.138	436.549	376.358
2021-03-14 17:20:00	328	3.5	11.7	70.8	0.2	2.5	1.4	21.6	26	-4.5025	166.928	55.2425	128.242	8.54333	10.8933	16.7883	31.4433	20.1217	0.716667	22.4858	27.0817	38.87	-6.97	299.949	272.341	437.82	386.158	331.98	298.995	297.012	252.684	-2.32333	193.129	26.4633	133.936	1.87583	4.69083	8.51333	33.0167	19.0483	0.27	24.235	24.6025	38.87	-6.97	296.226	275.42	437.419	376.359
2021-03-14 17:30:00	329	3.7	11.2	70.8	0.2	2.4	1.3	20.3	28	-6.21	164.626	54.7025	144.131	8.12	10.8883	18.9708	31.2008	20.2008	0.733333	21.9283	27.7	38.87	-6.97	298.778	271.613	437.2	385.75	331.005	298.407	302.435	251.919	-0.84	195.527	30.7233	139.877	1.6825	4.55083	8.345	32.3842	19.2033	0.266667	23.4742	25.2292	38.87	-6.97	295.576	275.215	435.962	376.221
2021-03-14 17:40:00	330	2.2	9	72.6	0.2	2.1	1.3	19.5	29	-5.65583	165.493	53.13	162.727	7.79333	11.7983	17.915	30.6583	20.5333	0.7	21.5458	28.0042	38.87	-6.97	300.361	272.024	438.289	386.129	329.169	297.244	293.837	251.186	0.938333	196.058	29.6208	142.172	1.89833	4.95583	7.6625	31.8975	19.6242	0.2575	23.035	25.7325	38.87	-6.97	296.55	275.485	438.115	376.562
2021-03-14 17:50:00	331	4.6	11.4	69.3	0.2	2.7	1.4	19.2	30	-1.86167	168.744	50.0333	124.374	9.48917	12.6467	21.2075	30.295	21.2742	0.7	21.3333	29.235	38.87	-6.97	300.848	272.093	439.568	386.059	327.059	295.954	296.433	251.113	1.25333	207.477	25.7167	122.041	1.91333	5.50333	6.51583	31.1567	20.8292	0.2825	22.3508	27.4283	38.87	-6.97	296.348	275.01	438.837	375.951
2021-03-14 18:00:00	332	2.4	10.9	70	0.2	2.4	1.5	19.2	30	1.41	171.444	47.2942	145.458	8.76417	12.7967	16.4867	30.3108	21.7733	0.7	20.8375	30.2067	38.87	-6.97	302.26	272.495	440.496	386.301	325.092	295.15	297.973	250.755	2.66583	207.675	23.0208	145.223	2.36667	6.61583	12.8292	30.4742	21.6975	0.271667	21.6892	28.6825	38.87	-6.97	296.613	274.913	439.397	376.575
2021-03-14 18:10:00	333	3.2	13.4	67.5	0.2	4.5	2.2	19	31	4.77917	172.209	46.905	157.987	9.76	11.44	14.215	29.6467	22.5133	0.7	20.57	31.0658	38.87	-6.97	302.303	272.228	440.673	386.321	326.174	293.969	305.038	250.036	6.4025	209.609	21.3067	158.026	2.04083	6.065	13.6633	30.005	22.4325	0.285	21.2858	29.6275	38.87	-6.97	298.247	275.565	440.102	376.553
2021-03-14 18:20:00	334	5.4	16.2	63.9	0.2	3.6	1.9	18.8	32	7.05583	172.257	44.5608	192.78	10.7433	12.6808	16.7033	29.5667	22.6483	0.7	20.4	31.4625	38.87	-6.97	304.072	272.262	441.633	386.295	322.737	292.582	306.936	250.477	9.51583	202.358	21.3142	197.864	2.34917	6.26583	23.005	29.8283	22.7408	0.256667	21.3475	30.3433	38.87	-6.97	298.621	275.148	439.288	376.645
2021-03-14 18:30:00	335	3	19.6	59.9	0.3	5.7	2.3	19	32	14.2792	168.947	47.7992	212.372	12.1242	14.0808	22.0075	29.6075	22.6542	0.708333	20.365	31.6358	38.87	-6.97	305.285	272.87	440.307	386.499	328.773	291.714	310.037	250.978	15.5558	189.222	22.6792	208.623	2.335	6.60417	16.51	29.955	22.6583	0.266667	21.1358	30.3308	38.87	-6.97	299.966	275.343	437.669	376.998
2021-03-14 18:40:00	336	9.9	32.2	47	0.3	6.1	2.5	19.2	31	16.9192	157.577	45.8975	206.123	17.9333	19.9717	23.4492	29.6858	22.6858	0.7	20.3017	31.9675	38.87	-6.97	306.364	273.023	438.942	386.973	324.079	291.654	308.159	250.109	18.9708	183.222	20.5442	182.934	2.34167	6.90833	21.7475	30.1975	22.6225	0.276667	21.2158	30.3733	38.87	-6.97	300.917	275.636	437.313	377.215
2021-03-14 18:50:00	337	8.2	35.8	41.3	0.3	5.9	2.7	19	32	18.4791	154.53	44.6564	208.875	13.1582	20.9	25.6836	29.6882	22.8809	0.7	20.2691	32.2809	38.87	-6.97	305.753	272.467	439.285	387.489	324.045	290.305	306.217	250.766	23.1058	175.298	19.485	178.648	2.715	7.05833	28.9017	30.1625	22.7	0.27	21.2925	30.4783	38.87	-6.97	301.529	275.613	437.451	377.595
2021-03-14 19:00:00	338	8.2	39	39.6	0.3	5.8	3	18.9	33	17.8017	154.71	43.1425	216.402	13.6492	16.4458	19.7325	29.5833	23.2775	0.7	20.4067	32.8442	38.87	-6.97	306.038	273.002	439.51	387.572	322.971	290.115	315.513	250.643	22.245	176.408	19.1542	201.005	2.88333	9.4275	30.835	30.3258	22.9383	0.268333	21.125	31.195	38.87	-6.97	301.027	276.03	436.707	377.819
2021-03-14 19:10:00	339	8.4	40.5	39	0.3	7.6	3.1	18.7	34	19.5458	153.352	42.075	246.941	14.1358	19.28	37.51	29.655	23.185	0.716667	20.0083	33.16	38.87	-6.97	306.505	272.723	438.869	387.397	321.772	290.311	314.91	251.424	20.9617	170.533	19.3267	221.947	2.65833	7.495	29.8025	30.2092	23.1275	0.275	21.1725	31.18	38.87	-6.97	300.874	275.718	435.619	377.673
2021-03-14 19:20:00	340	4.3	37.1	39.7	0.3	6	2.8	19	33	21.2542	149.551	42.7358	269.538	12.6533	16.8342	23.8458	29.6192	23.2875	0.725	20.0417	33.3408	38.87	-6.97	307.353	272.715	439.032	387.85	324.902	289.214	324.319	252.321	25.6542	165.599	22.2558	252.9	2.99	7.06	27.9517	30.1775	23.2933	0.281667	21.1875	31.3042	38.87	-6.97	302.748	276.023	435.513	377.702
2021-03-14 19:30:00	341	13.4	48.4	28.7	0.3	7.1	3.3	18.6	34	23.0967	149.097	43.9425	271.52	14.3817	19.065	18.8025	29.4208	23.4833	0.7	19.96	33.5917	38.87	-6.97	306.767	273.152	438.105	387.668	321.839	289.307	317.672	251.9	26.0175	162.248	22.445	236.632	2.92	7.35	13.2975	29.9525	23.2683	0.284167	21.0667	31.6192	38.87	-6.97	301.53	275.978	435.505	378.097
2021-03-14 19:40:00	342	8.1	44.1	33.1	0.3	12	3.4	18.5	34	22.7258	146.614	39.8392	284.093	17.6542	21.93	18.5542	29.5558	23.4492	0.708333	19.9483	33.8325	38.87	-6.97	307.517	273.038	438.526	387.903	320.543	288.948	323.657	252.746	25.4417	156.644	17.2358	258.363	3.21417	9.30083	23.4442	29.87	23.4117	0.285833	20.9117	31.8658	38.87	-6.97	302.026	275.502	433.695	377.752
2021-03-14 19:50:00	343	5.7	51	23.5	0.4	6.4	3.6	18.6	34	23.7392	145.383	39.7583	291.509	17.8242	22.5925	18.4517	29.5858	23.2633	0.708333	19.9758	33.5117	38.87	-6.97	307.639	272.96	437.928	388.368	321.939	288.688	324.882	252.267	25.1975	156.496	17.3942	260.29	4.38333	9.61583	25.8525	29.8492	23.2642	0.281667	20.8925	31.6958	38.87	-6.97	302.177	275.934	433.949	377.88
2021-03-14 20:00:00	344	7.7	52.1	23.2	0.4	7.7	4.3	18.3	35	25.3708	139.681	41.835	356.137	18.6808	27.3117	31.1975	29.4825	23.4125	0.758333	19.81	33.8508	38.87	-6.97	307.452	272.91	436.757	388.043	322.3	288.111	342.58	253.903	30.0817	149.317	19.3717	354.834	6.29333	15.2225	41.7425	29.74	23.485	0.2775	20.7392	32.4042	38.87	-6.97	302.955	276.275	434.106	378.023
2021-03-14 20:10:00	345	10.8	54.9	20.9	0.4	9.1	5.4	18.1	35	23.475	138.816	41.1133	365.15	19.0417	22.6475	20.685	29.3733	23.6742	0.7	19.705	34.2483	38.87	-6.97	307.689	273.256	437.897	388.541	321.248	288.352	338.051	253.296	25.6658	159.54	17.6	309.366	4.60417	11.2458	43.13	29.6058	23.8142	0.296667	20.58	32.4975	38.87	-6.97	301.998	275.959	435.286	378.043
2021-03-14 20:20:00	346	6.6	50.3	23.2	0.4	8.9	5.3	17.8	36	25.8842	144.644	42.4375	399.335	20.9192	28.1767	34.2892	29.2783	24.1575	0.7	19.5892	35.0383	38.87	-6.97	308.053	273.259	438.973	388.877	323.945	287.693	343.803	253.786	28.2783	158.884	18.1508	366.423	4.33917	12.0792	24.7467	29.4758	24.2683	0.2825	20.4783	33.37	38.87	-6.97	302.714	275.423	434.993	378.151
2021-03-14 20:30:00	347	12.5	55.2	19	0.5	7.4	4.8	17.8	37	25.0433	146.622	42.2333	423.316	16.1492	21.615	21.5292	29.2167	24.655	0.7	19.35	35.8075	38.87	-6.97	306.617	272.975	438.052	388.017	320.348	286.623	356.07	252.788	26.09	164.625	16.3233	361.294	3.84167	9.96167	23.3842	29.2758	24.8125	0.278333	20.305	34.0842	38.87	-6.97	301.552	275.841	435.738	378.029
2021-03-14 20:40:00	348	7.4	41.4	28.3	0.5	7.9	4.4	17.4	38	22.9692	143.939	42.0242	426.242	19.1975	25.2325	36.1383	28.7367	25.2242	0.7	19.3925	36.6892	38.87	-6.97	307.107	273.162	437.582	388.527	323.683	286.093	326.897	252.88	25.9317	159.248	20.5708	333.483	3.70083	9.46583	22.4258	29.2958	25.1325	0.308333	20.11	34.8517	38.87	-6.97	302.578	275.973	434.002	378.122
2021-03-14 20:50:00	349	17.2	47.9	22.4	0.5	8	4.6	17	40	24.7958	142.032	43.9333	297.939	19.2783	25.1217	23.1975	28.6242	25.1933	0.7	18.9783	36.7617	38.87	-6.97	307.295	273.074	437.272	388.055	320.469	285.826	324.483	252.532	30.24	152.667	19.005	269.092	3.99667	10.8242	28.7433	28.8833	25.2542	0.2875	19.7967	35.1317	38.87	-6.97	302.413	276.296	434.189	378.096
2021-03-14 21:00:00	350	11.6	46.8	25	0.4	7.8	4.6	16.9	40	23.4067	143.331	39.2783	314.125	18.1983	23.8767	17.7217	28.6742	24.8025	0.7	18.8992	36.6442	38.87	-6.97	306.674	273.237	438.537	388.453	321.172	285.814	334.112	252.349	25.3883	153.952	15.1592	289.207	4.38083	9.6625	29.66	28.7167	25.1325	0.283333	19.7433	34.86	38.87	-6.97	301.613	276.108	433.578	378.145
2021-03-14 21:10:00	351	12.9	45.7	26.4	0.4	7.8	4.8	16.9	39	21.88	147.72	41.6367	356.783	14.52	19.5258	15.0467	28.3558	25.0908	0.725	18.81	36.3717	38.87	-6.97	306.369	273.371	438.342	388.312	320.923	285.899	338.317	252.789	21.8875	162.439	16.3025	335.627	3.8725	9.30667	32.2417	28.5633	25.165	0.2725	19.5667	34.9425	38.87	-6.97	300.833	276.041	435.114	378.292
2021-03-14 21:20:00	352	10.5	41	31.7	0.4	6.2	4.2	16.5	40	21.0025	146.523	40.94	349.636	13.1567	15.9133	17.7033	27.965	25.8575	0.708333	18.5475	37.2867	38.87	-6.97	305.868	273.473	437.911	388.625	320.675	284.527	323.146	251.802	21.5917	167.362	18.5842	318.379	4.32	10.4642	48.6375	28.3083	25.6758	0.269167	19.3133	36.0517	38.87	-6.97	300.729	276.512	435.536	378.411
2021-03-14 21:30:00	353	12.3	36.4	32.6	0.4	6.9	4.3	16.3	41	18.4908	147.64	39.9208	265.779	21.035	21.3117	21.7492	27.52	26.4567	0.7	18.3025	38.3317	38.87	-6.97	304.708	273.641	437.641	388.373	317.547	283.358	318.642	251.124	17.9675	175.39	14.8033	246.007	7.22917	12.2517	20.6483	28.025	26.4308	0.288333	18.7683	37.3408	38.87	-6.97	299.558	275.944	436.238	378.098
2021-03-14 21:40:00	354	6.3	25.5	44.6	0.4	10.8	8.9	16.2	42	16.0617	149.407	36.8308	280.344	15.38	18.895	16.595	27.055	27.4308	0.7	17.8533	39.6825	38.87	-6.97	305.019	273.397	437.533	388.532	318.827	283.865	326.277	250.716	19.4683	177.565	15.3108	291.059	5.61917	9.91583	15.7942	27.49	27.1592	0.2675	18.4767	38.4383	38.87	-6.97	299.983	275.962	436.832	378.414
2021-03-14 21:50:00	355	10.7	23.6	40.1	0.4	8.5	6.6	15.3	45	18.9775	145.321	38.6475	327.605	15.9567	20.38	21.6775	26.5067	28.495	0.7	17.355	41.4575	38.87	-6.97	305.194	273.269	437.209	388.148	316.098	283.11	332.677	251.107	21.9317	179.718	10.24	311.965	5.50083	11.7608	22.65	27.2542	28.0975	0.268333	17.9517	40.3133	38.87	-6.97	300.414	275.882	437.623	378.618
2021-03-14 22:00:00	356	5.2	26.3	35.5	0.4	10.2	6.9	14.8	48	20.1067	142.066	36.6717	335.214	14.0342	19.08	17.0075	26.2683	29.1608	0.7	17.3508	42.4383	38.87	-6.97	305.446	273.36	437.285	389.1	317.598	282.473	338.256	251.192	22.8417	174.282	11.3508	315.165	5.5675	13.82	26.3925	26.8208	28.5033	0.245833	17.6392	41.4208	38.87	-6.97	300.699	275.547	436.603	378.516
2021-03-14 22:10:00	357	9.6	28.1	32.8	0.4	10.6	6.4	14.5	49	19.2317	145.469	37.2475	323.361	10.8058	14.7583	21.3958	25.8433	29.3342	0.7	16.795	42.8442	38.87	-6.97	304.221	273.719	437.422	388.809	314.986	281.553	313.569	251.443	19.7308	179.859	8.96833	276.037	4.24917	11.3383	16.1625	26.3767	29.0683	0.240833	17.2917	41.9058	38.87	-6.97	299.103	276.125	436.973	378.498
2021-03-14 22:20:00	358	5.2	17.8	44.5	0.4	7.4	5.1	14.2	49	14.9742	147.754	33.0233	225.351	11.4942	15.5058	16.6742	25.4983	29.4925	0.658333	16.4192	43.275	38.87	-6.97	303.167	273.108	437.397	389.128	311.757	280.636	308.989	250.853	16.5417	180.131	6.41167	207.144	3.33917	11.3517	29.0492	26.0025	29.2283	0.250833	16.825	42.4725	38.87	-6.97	298.221	276.305	436.183	378.691
2021-03-14 22:30:00	359	1.9	12.6	50.9	0.3	4.7	3.5	13.9	49	10.5475	154.317	30.5142	163.653	10.0383	10.9717	12.6142	25.0667	29.9658	0.683333	16.1167	43.7433	35.6308	-6.38917	302.097	273.113	438.089	389.548	311.793	280.514	300.748	249.202	13.8408	186.458	4.09917	129.634	3.26083	8.09667	15.8333	25.4567	30.0242	0.238333	16.505	42.7692	38.87	-6.97	297.899	276.075	437.63	379.087
2021-03-14 22:40:00	360	1.6	7.8	55.1	0.3	4	3.1	13.4	51	11.7925	153.787	31.09	164.369	10.9633	12.1392	14.2492	24.605	30.4925	0.7	15.64	44.4142	38.87	-6.97	303.135	273.367	437.552	388.889	311.625	279.449	304.905	249.203	13.7242	188.6	3.99917	155.892	4.115	8.20667	15.9317	25.3483	30.2342	0.245	16.3792	43.57	35.6308	-6.38917	297.626	276.179	437.227	378.952
2021-03-14 22:50:00	361	1.5	8.4	53.7	0.3	5.1	4.3	13.5	50	14.0458	148.443	32.0958	163.335	10.6608	14.0908	15.6617	24.5208	30.4667	0.7	15.5683	44.3275	38.87	-6.97	303.127	273.455	436.611	388.561	313.834	278.773	299.322	249.901	14.4342	187.217	5.78167	131.131	3.3425	8.07333	22.635	24.9317	30.2708	0.245833	15.9725	43.6708	38.87	-6.97	298.136	276.228	437.188	378.495
2021-03-14 23:00:00	362	1.7	8.7	53.8	0.3	4.4	3.6	13.2	51	13.3142	149.865	33.0558	139.916	9.72083	13.5667	17.0433	24.4208	30.5925	0.666667	15.3942	44.6642	38.87	-6.97	302.625	273.849	438.109	389.342	310.999	279.396	297.277	250.163	15.0533	186.393	5.32833	123.302	3.58083	8.03333	15.5967	24.7617	30.4808	0.229167	15.94	43.5758	38.87	-6.97	297.798	276.115	437.55	378.699
2021-03-14 23:10:00	363	0.9	5.9	55.6	0.2	4.2	3.1	13.2	51	15.9708	148.242	32.7517	129.727	14.3175	18.3025	27.6475	24.2058	30.8817	0.675	15.1575	45.2067	38.87	-6.97	304.298	273.933	436.591	388.961	313.878	278.137	297.3	249.077	16.2608	182.859	16.8167	116.932	4.82667	13.8033	57.59	24.5792	30.8008	0.2225	15.6558	44.2925	38.87	-6.97	298.65	276.425	436.725	378.686
2021-03-14 23:20:00	364	11.5	12.7	46.4	0.2	8.7	3.9	13.4	50	15.66	145.005	31.9392	131.964	12.0825	17.5425	21.1133	24.3883	30.6417	0.683333	15.2208	45.295	38.87	-6.97	302.901	273.153	437.431	389.305	309.763	277.707	297.971	249.101	14.975	187.277	11.515	120.101	3.62083	9.94417	23.1142	24.73	30.5025	0.2325	15.7583	43.9575	38.87	-6.97	297.501	276.096	437.383	379.091
2021-03-14 23:30:00	365	0.7	6	52.8	0.2	3.9	3.1	12.9	52	14.0317	150.404	28.4192	130.766	15.5667	19.2383	15.1183	24.4933	30.3708	0.7	15.2942	44.8092	38.87	-6.97	302.945	273.869	437.137	389.573	309.747	277.663	297.123	249.565	14.0658	188.192	10.3542	120.799	4.11833	11.0708	18.1767	24.7558	30.4492	0.228333	15.7408	44.1925	38.87	-6.97	297.678	276.422	437.131	379.111
2021-03-14 23:40:00	366	0.6	5.7	52.4	0.2	3.8	3.2	13.3	50	13.1983	146.202	28.6275	136.819	13.8417	20.0417	18.435	24.6067	30.1733	0.691667	15.345	44.6267	38.87	-6.97	302.98	273.595	436.282	389.328	310.024	277.57	300.774	250.339	11.6275	184.65	8.085	124.864	4.27083	10.765	23.8517	24.8825	30.1975	0.225833	15.8475	43.6608	38.87	-6.97	296.958	276.522	435.9	379.403
2021-03-14 23:50:00	367	0.7	4.7	52.7	0.2	4.1	3.4	13.1	51	13.6683	146.139	28.1408	145.298	11.915	15.3908	17.8075	24.3867	30.5267	0.7	15.2308	45.0425	38.87	-6.97	302.922	273.957	436.721	389.718	308.895	276.689	297.092	249.857	12.2408	179.746	5.88	126.213	4.38333	13.3508	18.0675	24.8183	30.3008	0.223333	15.7342	43.9408	38.87	-6.97	297.688	276.603	435.733	379.462
2021-03-15	368	1.4	5.3	51.4	0.2	3.8	3.3	12.6	53	13.0533	147.632	28.0908	123.98	12.5983	16.3967	16.9825	24.275	30.6608	0.7	15.4183	45.2667	38.87	-6.97	302.443	273.649	437.01	389.802	309.28	277.185	295.558	250.442	12.2192	183.933	10.5417	109.351	3.83833	10.3742	18.3092	24.6992	30.4808	0.228333	15.5558	44.3833	38.87	-6.97	297.189	276.542	436.211	379.248
2021-03-15 00:10:00	369	0.4	3.9	53.1	0.2	4.2	3.1	12.6	52	12.7275	147.983	28.4242	121.885	16.6142	18.8367	26.51	24.2308	31.1675	0.675	14.8742	45.7792	38.87	-6.97	302.771	273.911	436.407	389.436	309.547	276.95	296.901	250.529	13.42	182.936	10.6042	101.757	3.51167	9.585	23.6408	24.5008	30.7767	0.23	15.3525	44.755	38.87	-6.97	297.233	276.542	436.595	379.364
2021-03-15 00:20:00	370	0.9	5.4	51.9	0.2	3.4	2.9	12.3	54	13.2125	145.07	28.9267	122.272	14.5108	16.9558	23.1092	23.89	31.4075	0.683333	14.6342	46.4975	38.87	-6.97	302.423	273.912	436.598	389.653	309.35	276.941	295.642	250.111	11.9708	183.652	11.1492	100.569	3.47083	8.49667	20.5625	24.3858	31.1125	0.2225	15.1725	45.3908	38.87	-6.97	297.228	276.488	435.887	379.288
2021-03-15 00:30:00	371	0.4	3.7	52.8	0.2	3.4	2.9	11.8	56	12.94	146.576	28.7217	113.177	13.2192	17.025	18.495	23.8692	31.495	0.683333	14.4417	47.2275	38.87	-6.97	302.788	274.058	436.714	389.668	308.688	276.103	293.478	249.189	13.7083	181.572	11.5242	101.444	3.1625	7.74917	17.0992	24.25	31.3642	0.234167	15.17	45.5008	38.87	-6.97	297.613	276.527	436.498	379.014
2021-03-15 00:40:00	372	0.4	3.1	52.5	0.2	3.4	2.8	12	55	14.3483	144.592	27.7842	113.353	12.9642	17.3258	17.6475	23.8442	31.6025	0.7	14.4167	47.41	38.87	-6.97	303.175	273.626	436.033	389.4	308.559	276.134	296.19	250.55	15.2892	181.867	10.335	100.903	5.04833	10.6175	37.5325	24.2233	31.5617	0.225833	15.1683	45.6225	38.87	-6.97	297.924	276.636	436.185	379.435
2021-03-15 00:50:00	373	0.6	4.7	49.4	0.2	4.6	4.1	12	55	16.6142	138.189	28.4283	125.691	11.435	14.9992	18.2833	23.5042	32.2892	0.675	14.3958	47.455	38.87	-6.97	303.439	273.775	434.784	389.591	309.453	275.887	299.561	250.348	17.95	170.362	11.1108	115.157	4.81333	10.6317	24.2742	23.8883	32.1483	0.2175	14.9192	46.3567	38.87	-6.97	298.128	276.197	434.867	379.458
2021-03-15 01:00:00	374	2.1	11	40	0.2	5.7	4.5	11.6	57	15.9808	134.478	29.355	139.903	11.5917	14.5392	15.7167	23.1817	33.0658	0.675	14.3683	48.27	38.87	-6.97	302.588	274.397	434.819	389.895	308.847	276.263	297.68	251.048	16.5142	170.094	11.0642	118.538	4.4725	10.6158	18.0925	23.5325	32.5992	0.23	14.6083	47.1367	38.87	-6.97	298.159	276.598	434.515	379.228
2021-03-15 01:10:00	375	1.1	9.6	41	0.2	5.2	4.2	11.4	57	14.4625	137.982	29.1583	122.908	15.935	18.6925	20.3158	22.9275	33.115	0.616667	13.865	48.6242	38.87	-6.97	302.709	273.738	435.873	389.767	308.391	276.039	296.908	250.533	18.6233	171.885	10.4908	114.064	4.20833	9.7775	20.0742	23.335	32.75	0.225	14.2917	47.7367	38.87	-6.97	298.038	276.409	435.233	379.522
2021-03-15 01:20:00	376	0.6	6.9	43.7	0.2	4.5	4	11.8	56	16.1708	136.47	29.525	117.569	10.5442	13.55	20.0942	22.8642	33.0342	0.683333	13.9125	48.2442	38.87	-6.97	302.769	273.982	434.727	389.322	308.461	275.894	296.151	250.096	15.355	172.259	10.6725	108.864	4.05667	8.285	12.7308	23.2483	32.8458	0.2225	14.2675	47.385	38.87	-6.97	297.436	276.792	434.817	379.239
2021-03-15 01:30:00	377	0.8	7.5	43.9	0.2	4.4	3.7	11.3	57	16.9083	136.55	28.1433	115.579	10.4025	12.0233	20.6492	22.7333	33.3058	0.691667	13.7567	48.6558	38.87	-6.97	302.675	274.445	435.798	389.321	307.534	274.712	295.558	250.899	15.9358	171.048	11.435	107.358	3.83333	7.99167	15.8108	23.1792	33.325	0.23	14.2583	48.0717	38.87	-6.97	297.451	276.545	434.557	379.234
2021-03-15 01:40:00	378	0.7	5.6	44.1	0.2	4.4	3.8	11.5	56	15.8942	139.481	28.2292	116.067	10.0108	12.52	16.1058	22.5358	33.595	0.641667	13.52	49.3442	38.87	-6.97	302.678	273.943	436.057	390.325	307.766	275.033	295.147	250.923	18.1025	168.697	12.7325	103.89	3.51583	8.2475	12.9192	22.815	33.5583	0.225	13.79	48.9325	38.87	-6.97	297.87	276.44	435.167	379.177
2021-03-15 01:50:00	379	1.1	5.3	44.4	0.2	3.9	3.4	10.9	59	15.6167	140.871	28.0933	110.012	8.07917	10.6725	16.75	22.2225	34.3233	0.641667	13.2875	50.1342	38.87	-6.97	302.96	274.423	435.838	389.782	307.197	273.817	294.536	250.118	18.7092	173.259	11.5733	94.9792	3.1325	6.98333	10.955	22.5208	34.2267	0.2125	13.5233	49.7167	38.87	-6.97	297.792	276.523	435.734	379.207
2021-03-15 02:00:00	380	1.1	4.8	47.4	0.2	3.5	2.9	10.8	59	16.0792	142.645	27.345	104.949	6.32083	7.37083	8.1475	21.7983	34.9475	0.683333	13.1658	50.8108	38.87	-6.97	302.473	274.582	436.738	390.269	307.072	274.483	293.059	251.104	18.9142	178.264	10.8083	90.7383	2.85333	7.185	15.9708	22.2242	34.7942	0.204167	13.3242	50.2342	38.87	-6.97	297.689	276.622	436.675	379.326
2021-03-15 02:10:00	381	1	6.3	47.8	0.2	3.5	2.6	10.7	59	15.1642	144.495	26.9258	100.364	8.57667	9.3575	11.8308	21.475	35.6442	0.625	12.8625	51.4458	38.87	-6.97	303.019	274.022	436.683	389.462	307.013	274.362	293.87	250.941	18.8	180.387	10.6025	90.8325	2.96333	7.23167	17.4442	21.805	35.4592	0.21	13.2858	51.1258	38.87	-6.97	298.217	276.515	436.676	379.125
2021-03-15 02:20:00	382	0.6	5.5	47.9	0.2	2.8	2.5	10.5	61	18.615	142.869	28.3633	103.439	7.91667	10.3525	17.8342	21.4517	35.8608	0.65	12.7042	52.2358	38.87	-6.97	303.322	273.648	436.429	389.72	308.141	274.436	293.767	249.87	21.8808	174.002	15.9775	97.3167	3.47167	9.5625	31.3925	21.7067	35.8325	0.204167	12.9375	51.7383	38.87	-6.97	298.513	276.632	435.933	378.954
2021-03-15 02:30:00	383	10.8	15.1	43.4	0.2	4.2	3.1	10.3	61	16.125	143.572	28.54	103.608	10.3483	10.7517	13.5892	21.2442	36.3292	0.641667	12.4783	53.0858	38.87	-6.97	302.383	274.276	436.69	390.095	307.229	273.722	294.613	250.457	21.8133	176.548	12.0967	94.5433	3.19583	8.35833	16.6908	21.5208	36.2217	0.203333	12.79	52.4042	38.87	-6.97	298.044	276.312	436.684	379.226
2021-03-15 02:40:00	384	3	5.5	46.3	0.2	2.7	2.6	10.5	61	15.2167	143.918	26.6542	113.071	10.2408	11.9375	17.0433	21.3	36.2617	0.616667	12.465	53.1408	38.87	-6.97	303.033	274.853	436.376	389.669	306.428	274.244	295.332	250.558	16.7233	179.258	8.91917	101.687	2.54417	6.17417	19.5058	21.645	36.17	0.230833	12.8458	52.2383	38.87	-6.97	297.402	276.265	436.097	379.307
2021-03-15 02:50:00	385	0.5	3.8	47.4	0.2	2.8	2.5	10.3	62	18.0533	141.365	25.5733	114.492	11.7308	12.6167	15.285	21.3425	36.1567	0.65	12.3992	53.3942	38.87	-6.97	304.013	274.142	436.083	389.712	305.738	273.569	296.642	251.153	18.5408	177.236	9.19917	98.7008	3.3	6.50167	13.1542	21.7058	35.9092	0.208333	12.7775	52.4592	38.87	-6.97	297.898	276.389	436.15	379.337
2021-03-15 03:00:00	386	0.6	5.8	44.9	0.2	3	2.6	10.2	62	18.4875	140.768	26.0533	117.107	9.485	12.1642	16.83	21.4817	35.7975	0.7	12.5008	53.0233	38.87	-6.97	302.879	274.574	436.163	389.896	306.603	273.401	295.103	250.071	20.075	173.245	10.3892	100.846	3.245	7.40667	15.7925	21.805	35.6408	0.208333	12.875	52.2625	38.87	-6.97	298.049	276.688	435.434	379.225
2021-03-15 03:10:00	387	0.5	5.1	45.1	0.2	2.8	2.5	10.1	62	18.3217	138.428	26.7967	113.588	9.7575	11.9025	20.475	21.3408	36.3183	0.7	12.455	53.2617	38.87	-6.97	303.383	274.403	435.439	390.245	306.621	273.508	296.232	250.508	19.5025	170.032	9.6975	97.4817	3.27	8.59833	11.2875	21.795	35.6508	0.208333	12.8417	52.16	38.87	-6.97	298.056	276.585	434.788	379.596
2021-03-15 03:20:00	388	0.8	7.2	42.1	0.2	3.2	2.7	10.3	62	16.8892	136.363	25.9283	114.263	8.60917	10.7342	13.435	21.2917	36.2658	0.7	12.3592	53.3842	38.87	-6.97	302.839	273.983	435.428	390.336	306.147	272.47	294.761	250.811	21.4542	167.238	9.8875	101.514	2.82167	5.8625	10.3608	21.6375	35.9492	0.226667	12.8392	52.0417	38.87	-6.97	298.502	276.843	435.106	379.398
2021-03-15 03:30:00	389	0.7	7.6	41.5	0.2	3	2.6	10.2	62	16.4333	138.722	26.2442	111.33	9.82	12.0133	18.115	21.0133	37.0017	0.7	12.185	54.1342	38.87	-6.97	303.467	274.126	435.138	389.511	306.43	273.176	295.322	251.892	19.0442	171.277	9.4375	84.7575	3.09667	7.0625	14.9275	21.3742	36.5408	0.22	12.4425	53.5183	38.87	-6.97	297.582	276.604	435.223	379.685
2021-03-15 03:40:00	390	0.8	6.2	40.5	0.2	3.2	2.6	9.9	64	20.3017	133.739	26.1992	111.711	7.79583	10.8983	19.1375	20.6625	37.4783	0.7	11.9625	55.0492	38.87	-6.97	303.895	273.617	435.006	390.027	306.609	272.599	297.356	250.021	19.5008	169.433	9.01167	87.3967	3.26	6.7325	10.0017	21.165	37.1992	0.215	12.2867	54.1183	38.87	-6.97	297.913	276.364	434.827	379.436
2021-03-15 03:50:00	391	1.8	8.3	37.3	0.2	4	2.9	9.6	65	19.5667	133.288	26.96	118.698	9.73917	13.6108	18.2625	20.4258	38.2275	0.7	11.5867	56.3075	38.87	-6.97	303.248	273.277	434.843	389.644	306.935	272.521	294.315	251.477	21.195	165.761	10.5925	97.6592	3.44917	7.6075	22.7758	20.8842	37.5258	0.209167	12.4175	55.1825	35.6308	-6.38917	298.853	276.6	434.051	379.297
2021-03-15 04:00:00	392	3.1	11.3	33	0.2	3.4	2.8	9.4	65	17.4192	134.593	26.5225	102.647	7.3525	9.54667	17.7317	20.3425	37.5808	0.65	11.5817	55.5558	38.87	-6.97	302.967	274.068	435.349	390.102	305.962	272.588	292.014	250.884	20.5425	162.011	10.845	84.8933	3.42	7.5025	23.8225	20.6892	37.3458	0.209167	12.3242	54.3083	38.87	-6.97	297.333	276.525	433.798	379.365
2021-03-15 04:10:00	393	2.2	8.3	39.4	0.2	3.3	2.8	9.3	65	18.2892	134.953	25.9375	93.4558	8.10083	10.4108	15.3008	20.0217	37.9867	0.608333	11.3758	55.5533	38.87	-6.97	303.274	274.353	434.666	389.953	306.049	272.339	291.757	251.157	17.7533	166.113	10.0758	80.0225	3.36167	6.77583	14.2833	20.16	38.0542	0.200833	11.75	54.5392	38.87	-6.97	297.922	276.663	434.465	379.211
2021-03-15 04:20:00	394	1.6	6.7	41.6	0.2	4.2	2.8	9.2	65	17.4783	136.606	26.2175	95.17	8.89333	9.99417	14.5142	19.675	38.495	0.65	11.4892	56.3175	38.87	-6.97	302.737	273.728	435.103	390.908	306.312	272.316	292.437	251.468	18.52	171.968	9.59583	83.9725	3.52333	6.59667	14.7717	19.8267	38.6658	0.1925	11.335	55.7358	38.87	-6.97	297.253	276.952	435.318	379.507
2021-03-15 04:30:00	395	0.9	5.4	42.3	0.2	3.7	2.6	9.1	65	14.0033	136.697	25.475	107.76	9.10667	11.1883	22.1	19.855	38.0992	0.7	11.2192	56.0758	38.87	-6.97	301.916	274.112	434.249	390.048	305.478	272.122	297.377	251.716	15.3142	175.204	8.98333	101.704	3.24417	6.47833	11.7333	20.2025	38.005	0.2025	11.365	55.5833	38.87	-6.97	297.162	276.337	434.668	379.447
2021-03-15 04:40:00	396	1.2	5	42.1	0.2	3.4	2.7	9.2	64	15.4708	133.161	25.6383	118.136	8.72	10.1458	14.765	20.1692	37.6592	0.716667	11.2575	55.5717	38.87	-6.97	303.142	274.107	434.067	390.067	306.719	272.838	294.794	250.516	19.7342	167.207	9.2275	96.8583	3.21083	7.6975	23.4825	20.3667	37.4717	0.213333	11.4833	55.3325	38.87	-6.97	298.449	276.785	434.475	379.233
2021-03-15 04:50:00	397	1.5	8	38.9	0.2	3.2	2.7	9.4	63	18.8283	131.348	26.2825	111.17	7.75333	9.33083	14.3492	20.2092	37.7008	0.683333	11.2617	55.45	38.87	-6.97	303.392	274.271	434.675	389.948	306.512	272.192	294.627	250.514	22.1717	164.956	9.53833	93.1575	3.30417	7.1625	11.9683	20.3842	37.3775	0.203333	11.5933	54.6933	38.87	-6.97	298.192	276.365	434.601	379.142
2021-03-15 05:00:00	398	1.8	7	39.9	0.2	3.2	2.7	9.2	64	17.2642	135.185	27.1942	104.623	8.03583	10.8358	12.7125	19.7817	38.1217	0.7	11.1742	55.7542	38.87	-6.97	303.707	274.052	435.475	390.615	308.134	271.908	293.804	251.957	20.5392	166.78	10.8283	88.9642	3.82917	8.06833	16.005	20.4883	37.8933	0.209167	11.4092	55.2725	38.87	-6.97	298.384	276.749	434.723	379.072
2021-03-15 05:10:00	399	7.6	11	39	0.2	3.2	2.8	9	65	19.4458	136.08	28.805	102.927	8.13667	9.09667	14.6483	19.6617	38.39	0.666667	11.4675	56.2483	38.87	-6.97	303.099	274.23	435.14	390.149	306.962	271.648	293.082	250.169	19.9358	170.028	11.7367	82.1867	3.3225	6.54333	10.6867	19.9192	38.3175	0.215833	11.2283	55.9383	38.87	-6.97	297.816	276.861	434.723	379.205
2021-03-15 05:20:00	400	3.2	8.7	40	0.2	3.4	2.8	9.1	65	16.2583	136.81	27.4775	102.413	9.30667	11.7683	16.6475	19.5767	38.5508	0.65	11.035	56.3808	38.87	-6.97	302.76	273.858	434.666	390.07	307.288	272.264	293.881	251.164	20.1867	165.888	11.1233	88.1592	3.37167	7.74917	20.5	19.89	38.3767	0.216667	11.2092	55.8892	38.87	-6.97	298.019	276.603	434.208	379.243
2021-03-15 05:30:00	401	3.9	9.7	37.9	0.2	3.5	2.8	8.9	65	19.9545	131.314	27.39	104.365	8.91455	11.4855	16.5927	19.4345	39.0655	0.618182	10.8427	57.0491	38.87	-6.97	304.458	273.847	435.237	390.451	306.295	271.047	294.401	250.354	18.7267	168.716	9.90917	87.1483	3.18167	7.5475	19.735	19.7058	38.9058	0.224167	11.3525	56.405	38.87	-6.97	297.782	276.376	434.571	379.448
2021-03-15 05:40:00	402	3	9.2	38.2	0.2	3	2.8	8.7	66	22.3325	134.131	29.055	111.226	10.0492	11.8342	17.5608	19.3983	39.285	0.6	10.6825	58.0733	38.87	-6.97	304.762	274.201	435.534	390.146	308.954	271.644	294.928	250.718	23.4275	163.587	10.255	95.7125	3.71333	8.345	35.2225	19.6233	39.2367	0.204167	10.98	57.4083	38.87	-6.97	299.032	276.62	434.538	379.297
2021-03-15 05:50:00	403	5.6	12.1	34.1	0.2	4.1	3.2	8.7	67	23.4633	131.38	31.2683	115.843	9.40583	11.7575	13.9267	19.2867	39.4925	0.675	10.5558	58.455	38.87	-6.97	304.159	273.283	434.3	390.235	314.898	271.886	298.515	252.161	24.3775	164.508	13.2225	101.217	3.70083	9.1025	26.6675	19.5558	39.39	0.205833	10.8708	57.7	38.87	-6.97	299.004	276.478	434.294	379.336
2021-03-15 06:00:00	404	8.2	15.3	30.2	0.2	3.3	2.9	8.6	67	21.5767	131.243	38.2708	142.271	10.3533	11.9433	17.67	19.245	39.6842	0.691667	10.4533	58.6117	38.87	-6.97	304.723	273.246	435.118	389.762	312.069	271.636	301.681	251.752	23.8308	158.213	18.4542	140.787	3.95667	8.47083	22.6542	19.3583	39.6733	0.208333	10.7292	58.06	38.87	-6.97	299.235	276.438	433.376	379.36
2021-03-15 06:10:00	405	22.2	16.9	25	0.2	4.1	3.5	8.3	68	25.7608	127.756	35.9858	149.323	11.25	14.0533	15.6367	19.2825	39.655	0.716667	10.3883	58.9008	38.87	-6.97	305.416	274.109	434.595	390.317	311.248	271.198	300.943	251.731	26.3775	152.366	18.5617	136.053	3.71583	8.27917	19.1308	19.5108	39.3867	0.225	10.6175	58.3742	38.87	-6.97	299.327	276.358	432.835	379.266
2021-03-15 06:20:00	406	14.9	22.8	20.2	0.2	4.2	3.5	8.3	68	27.47	124.19	34.2508	157.499	10.9167	13.1883	16.2733	19.3458	39.28	0.7	10.4417	58.7483	38.87	-6.97	305.978	274.132	433.803	390.015	312.607	271.885	303.592	251.382	27.9575	149.372	14.865	132.729	3.855	8.21333	29.92	19.6883	39.1142	0.219167	10.7783	57.9575	38.87	-6.97	300.135	276.582	433.316	379.386
2021-03-15 06:30:00	407	13.6	23.7	17.8	0.2	4.2	3.4	8.3	68	28.4067	118.709	35.9425	172.223	10.5833	14.205	17.5917	19.305	39.2375	0.7	10.45	58.5433	38.87	-6.97	306.48	273.966	433.114	389.819	312.826	271.369	310.595	252.445	30.0908	145.505	17.1317	153.226	3.96917	8.71833	37.7858	19.6375	38.9942	0.223333	10.7867	57.7142	38.87	-6.97	300.4	276.358	431.847	379.337
2021-03-15 06:40:00	408	18.7	29.6	14.3	0.3	4.6	3.8	8.2	68	28.7308	118.738	37.6667	209.218	10.3817	12.9192	20.515	19.2217	39.3225	0.7	10.4108	58.4825	38.87	-6.97	305.422	273.755	433.558	389.44	315.712	271.667	315.702	253.002	34.2	140.974	21.1992	181.508	4.40083	9.4925	36.9908	19.545	39.305	0.208333	10.7333	57.7308	38.87	-6.97	301.822	276.312	432.827	379.822
2021-03-15 06:50:00	409	24.3	30.9	12.4	0.3	4.9	4	8.2	68	27.5267	120.281	41.7417	223.01	10.5592	12.2225	13.6908	19.14	39.5792	0.7	10.3217	58.8642	38.87	-6.97	306.004	273.852	433.806	390.658	319.424	271.505	308.967	252.122	34.7067	140.846	29.4067	185.049	4.89833	10.7742	33.2308	19.4617	39.3525	0.215833	10.6733	58.0017	38.87	-6.97	301.093	276.193	432.498	379.431
2021-03-15 07:00:00	410	27.7	31.7	11.9	0.3	5.7	4.6	8.1	69	29.8517	120.051	47.79	245.696	12.4725	13.0725	15.9392	19.1892	39.4992	0.7	10.3033	58.8867	38.87	-6.97	306.933	274.058	433.66	390.765	319.057	271.538	327.192	252.591	35.3533	139.043	27.7217	234.186	4.89083	11.235	23.125	19.4642	39.2517	0.2125	10.5458	58.3892	38.87	-6.97	301.467	276.557	432.262	379.198
2021-03-15 07:10:00	411	33	32.5	10.7	0.3	6.1	4.8	8.2	68	32.5125	120.437	49.7908	285.802	12.9317	19.8367	20.9883	19.4058	38.8275	0.708333	10.415	58.325	38.87	-6.97	307.338	273.78	434.811	390.625	323.707	271.717	318.642	254.067	39.7417	131.819	31.8008	223.516	5.455	13.7725	39.1875	19.6792	38.5558	0.210833	10.6917	57.5617	38.87	-6.97	302.427	276.719	431.73	379.385
2021-03-15 07:20:00	412	45.6	38.1	8.3	0.4	6.8	5.1	8.4	67	31.105	123.021	52.8417	243.193	11.21	16	16.5625	19.4225	38.31	0.7	10.56	57.39	38.87	-6.97	305.996	274.352	435.4	389.848	324.066	270.859	320.668	253.118	34.345	139.006	30.2	215.199	4.93917	13.5108	52.405	19.725	38.2117	0.2225	10.84	56.435	38.87	-6.97	301.442	276.689	432.624	379.556
2021-03-15 07:30:00	413	39.6	46.2	10.6	0.4	8.3	5.9	8.2	67	29.42	124.627	49.2433	249.067	11.5267	14.065	24.5992	19.235	38.6083	0.7	10.47	57.2642	38.87	-6.97	306.982	274.349	434.193	390.386	320.935	271.428	317.278	253.213	37.7692	137.732	33.1883	208.935	5.1075	14.9992	67.6675	19.5492	38.39	0.219167	10.8467	56.335	38.87	-6.97	302.156	276.444	432.55	379.456
2021-03-15 07:40:00	414	45.9	44.2	11.3	0.4	8.8	6.1	8.2	67	34.6708	122.054	51.0775	241.919	12.3258	18.2242	26.6592	19.2575	38.5383	0.7	10.4933	57.1825	38.87	-6.97	307.522	273.959	435.453	390.223	323.241	271.808	313.216	253.847	38.3675	135.518	34.4167	209.051	5.3225	17.2267	78.8058	19.5767	38.3333	0.2225	10.7858	56.3467	38.87	-6.97	301.733	276.348	432.189	379.745
2021-03-15 07:50:00	415	38.8	36.7	10.8	0.4	10.2	7	8.5	66	32.4383	127.533	54.8875	255.325	13.2442	18.1283	29.3408	19.7108	38.0992	0.7	10.9658	56.1133	38.87	-6.97	307.28	273.697	436.659	390.084	329.772	271.937	332.062	253.584	39.61	136.312	37.1542	232.374	5.41333	16.2417	71.6508	19.9708	38.0542	0.228333	11.13	55.9892	38.87	-6.97	303.204	276.626	433.322	379.82
2021-03-15 08:00:00	416	53.7	43.3	8.7	0.4	15.9	7.2	11.1	56	32.935	128.418	62.3308	312.782	12.7242	18.8758	17.9592	21.2	35.3692	0.7	12.6925	51.3058	38.87	-6.97	306.393	273.581	434.548	390.276	328.089	271.973	323.326	254.243	41.1225	134.247	44.0883	272.203	5.28667	15.5917	62.7633	21.0292	35.9217	0.225	12.2775	52.2375	38.87	-6.97	301.735	277.277	431.731	380.115
2021-03-15 08:10:00	417	53.6	43.9	11.9	0.4	19	7.3	13.2	49	28.6767	120.109	52.9442	269.99	11.9717	15.7358	18.1017	22.3342	32.815	0.666667	14.0617	46.5075	38.87	-6.97	306.214	275.443	433.665	391.409	321.363	273.075	323.995	254.506	32.51	132.098	34.1958	247.662	4.44667	12.3117	34.3942	22.0342	33.8758	0.236667	13.2975	48.4692	38.87	-6.97	300.909	277.574	430.779	380.51
2021-03-15 08:20:00	418	36	38.3	19.2	0.4	17.5	6.8	13.6	47	22.3092	123.494	46.7425	284.126	10.7225	15.7967	21.58	23.3458	31.2592	0.725	15.0942	44.0167	38.87	-6.97	304.053	275.221	433.024	389.844	320.649	273.433	322.272	255.264	30.3033	128.287	33.1425	255.991	4.71667	12.5825	41.6167	22.9658	32.2825	0.2275	14.2658	46.0833	38.87	-6.97	300.561	277.783	429.615	380.358
2021-03-15 08:30:00	419	36.6	34.1	19.9	0.4	16.6	6.3	14	46	17.1425	122.457	47.5283	279.512	10.3992	16.4208	22.7225	24.4883	29.5375	0.733333	16.1858	41.4608	38.87	-6.97	303.957	275.337	432.05	390.907	326.777	274.497	326.091	255.314	25.0218	130.795	29.1418	230.073	4.22182	13.2873	53.9055	24.1018	30.68	0.24	15.2873	43.8073	38.87	-6.97	299.791	277.641	429.39	380.619
2021-03-15 08:40:00	420	28.6	33.4	23	0.4	16.5	6.4	14.9	44	15.2942	115.882	47.5467	267.022	12.54	14.9917	29.1408	25.4742	28.2433	0.7	17.3008	39.0058	38.87	-6.97	304.332	275.145	430.177	391.019	320.185	275.578	309.893	255.504	21.8175	132.199	28.4825	220.701	4.16583	10.4892	36.7725	24.9408	29.515	0.248333	16.1867	42.0775	38.87	-6.97	299.157	278.009	429.151	380.828
2021-03-15 08:50:00	421	28	27.7	25.5	0.2	15.2	6.1	15	44	13.1183	116.233	43.9267	190.122	11.565	16.8308	23.9008	25.5033	28.115	0.7	17.6208	38.0683	38.87	-6.97	302.872	274.675	431.179	390.443	323.638	277.209	301.348	256.206	15.1042	137.785	22.535	159.958	4.62667	11.4767	43.2617	25.115	29.2017	0.27	16.3125	41.3183	38.87	-6.97	297.772	278.114	428.919	380.66
2021-03-15 09:00:00	422	23	21.5	28.5	0	16.3	7.1	14.5	46	8.955	120.388	43.41	165.57	10.8942	15.8525	20.4133	25.5392	28.3225	0.725	17.5367	38.6017	38.87	-6.97	302.355	275.166	431.144	390.688	320.483	277.119	302.326	256.693	14.4725	140.803	22.8542	161.353	3.57333	9.53583	25.1325	25.2808	29.3733	0.274167	16.3875	41.6367	38.87	-6.97	298.301	277.252	429.432	380.521
2021-03-15 09:10:00	423	21.4	22.8	29.6	0.2	12.2	5.5	15.2	44	9.92583	124.687	44.0833	173.436	10.7675	14.3875	18.3742	26.1767	27.5192	0.733333	18.2033	37.1183	38.87	-6.97	303.646	274.812	432.505	389.868	323.232	278.221	304.642	255.97	12.4442	141.558	19.5533	169.613	3.82333	9.52667	18.7192	25.5467	28.62	0.2625	16.7608	40.5708	38.87	-6.97	297.891	277.368	429.204	380.334
2021-03-15 09:20:00	424	18.5	25.2	33.2	0.3	11.2	5.1	16.7	39	7.40417	123.604	41.1633	170.135	9.75667	13.0983	20.89	27.1667	26.0292	0.708333	19.2192	34.8117	38.87	-6.97	301.634	275.262	430.644	389.525	320.522	279.232	298.747	255.22	8.66417	144.161	17.6608	157.448	3.26083	8.44417	46.4783	26.4567	27.3942	0.274167	17.6433	38.5508	38.87	-6.97	296.58	277.853	428.236	380.392
2021-03-15 09:30:00	425	15.4	22.4	35	0.3	11.4	5.1	17.1	38	1.36	123.957	39.6542	143.746	10.7233	13.6667	18.2667	27.3508	25.67	0.7	19.2608	34.4458	38.87	-6.97	300.595	274.278	430.075	389.876	320.355	280.6	297.4	255.571	6.42917	143.835	16.3175	128.688	3.45417	7.47667	22.78	26.9183	26.6317	0.275833	18.2875	37.045	38.87	-6.97	297.102	277.292	428.453	380.246
2021-03-15 09:40:00	426	13	17.9	36.3	0.2	12.6	5	17.2	38	-0.000833333	125.993	40.8333	150.838	10.6533	14.165	19.8733	27.9767	24.9142	0.691667	19.7542	33.1558	38.87	-6.97	301.655	274.061	431.311	389.534	324.088	281.647	303.756	255.406	6.78833	141.691	19.4683	166.594	3.92083	8.66	46.7208	27.3867	25.8458	0.260833	18.6725	35.4867	38.87	-6.97	296.807	277.322	427.899	380.029
2021-03-15 09:50:00	427	13.9	20	37.7	0.3	13.5	6.3	18.2	35	0.0408333	128.925	45.0758	169.141	10.3317	14.1592	18.32	28.5242	24.2	0.7	20.5342	31.8733	38.87	-6.97	300.362	274.203	432.012	388.725	325.13	282.337	296.523	255.166	5.4325	144.352	24.3808	169.928	3.87417	10.1958	44.8025	28.0417	25.2542	0.274167	19.29	34.55	38.87	-6.97	296.915	277.225	428.303	379.803
2021-03-15 10:00:00	428	16.2	23.9	38.4	0.2	15.5	6.3	19.2	32	-2.28583	132.578	46.8808	137.94	10.2842	14.9308	15.445	28.8092	24.2417	0.7	20.9117	31.4233	38.87	-6.97	299.892	273.577	431.101	388.907	325.348	283.788	294.72	255.054	5.22	148.671	25.9842	149.542	3.51917	9.4375	29.2117	28.465	24.9158	0.28	19.7933	33.5942	38.87	-6.97	297.394	277.168	429.855	379.589
2021-03-15 10:10:00	429	17.4	21.4	39.9	0.2	14.3	5.9	19.1	33	-2.78833	134.108	48.7783	138.683	10.4458	14.2425	15.32	29.195	23.7158	0.716667	21.3367	30.5558	32.3917	-5.80833	301.215	273.783	432.996	387.775	330.147	284.155	297.687	255.258	2.35833	157.68	23.6783	142.944	3.80167	8.97083	40.1167	28.9367	24.3525	0.279167	20.2542	32.7342	38.87	-6.97	296.475	277.079	429.609	379.781
2021-03-15 10:20:00	430	17.9	26.5	40.8	0.2	15.8	5.5	19.9	31	-0.525	137.738	49.5958	135.26	9.66917	14.9142	20.7317	29.7425	23.1833	0.7	21.8542	29.7175	38.87	-6.97	299.745	274.183	432.303	388.221	326.058	285.786	295.703	253.955	-0.753333	152.977	26.815	136.952	3.63833	10.4717	53.8958	29.4808	23.6533	0.28	20.6867	32.0067	38.87	-6.97	295.127	277.243	428.691	379.613
2021-03-15 10:30:00	431	12.6	20.8	46.2	0.2	16.5	6.3	18.6	34	-3.42417	138.722	52.7375	137.319	11.3267	15.3967	17.2083	30.0525	22.21	0.708333	22.0042	28.9667	38.87	-6.97	300.748	273.939	433.132	388.072	332.885	286.947	296.413	254.298	-0.915833	153.058	25.0983	139.297	3.84083	8.26667	25.335	29.6533	23.0017	0.273333	20.5625	31.5375	38.87	-6.97	296.103	277.13	428.757	379.102
2021-03-15 10:40:00	432	17	27.1	48.3	0.2	15.1	6.3	17.8	35	-0.500909	139.407	57.5018	156.208	13.3736	18.4018	24.3464	30.3455	21.5345	0.709091	22.3682	27.9	38.87	-6.97	301.205	273.694	434.685	387.696	337.722	288.367	305.918	255.522	-0.771667	155.331	27.405	160.699	4.30583	8.35667	19.1308	29.6975	22.685	0.295	20.54	31.2908	38.87	-6.97	295.771	276.614	429.623	378.793
2021-03-15 10:50:00	433	23.4	23.7	47.4	0.3	20.1	6.5	17.3	36	-2.16667	144.459	60.9092	174.232	12.705	16.7467	23.7383	29.9458	20.7	0.7	21.435	27.6425	38.87	-6.97	299.146	273.253	433.935	387.392	330.159	289.004	296.097	256.022	-3.90167	163.68	27.9408	164.996	4.205	9.8275	32.0475	29.3525	21.7808	0.2875	20.325	29.9758	38.87	-6.97	295.169	276.546	430.642	377.933
2021-03-15 11:00:00	434	17.6	28.2	57.4	0.3	17.7	6.3	17.3	33	-7.235	151.131	52.6342	128.257	8.79333	12.8042	19.4667	28.7442	21.465	0.7	20.3792	28.3992	38.87	-6.97	298.952	272.998	435.495	386.5	329.592	288.463	292.1	255.976	-4.01917	170.553	28.1767	134.665	3.21667	8.37917	21.5617	28.4117	22.3125	0.281667	19.525	30.2208	38.87	-6.97	294.08	276.055	431.49	377.759
2021-03-15 11:10:00	435	13.5	20.6	62.1	0.3	18.9	5.2	17.2	32	-8.31167	158.295	50.735	93.9383	9.27833	13.0167	33.3408	27.7642	22.3217	0.7	19.5308	29.3067	38.87	-6.97	298.91	272.356	436.655	386.675	326.144	288.085	289.445	253.682	-6.57417	185.28	23.1075	110.53	3.5525	9.21667	40.2642	27.8008	22.7133	0.263333	19.2883	30.2558	38.87	-6.97	295.212	275.754	434.464	377.383
2021-03-15 11:20:00	436	9.5	20.4	66.9	0.3	18.5	5.1	17.3	31	-5.43	164.931	48.48	109.923	9.6275	11.65	18.5108	27.4958	22.4267	0.7	19.18	29.725	35.6308	-6.38917	299.243	272.414	437.792	386.031	325.614	287.415	292.358	252.862	2.04667	190.702	22.585	152.576	3.91417	9.48167	42.3383	27.595	22.6758	0.2575	19.395	30.0675	38.87	-6.97	295.772	275.853	435.738	377.079
2021-03-15 11:30:00	437	11.6	23.2	66.1	0.3	18.8	6.3	17.7	30	-1.15667	168.954	51.0283	139.802	12.4358	17.9208	36.0758	27.3575	22.3058	0.708333	19.41	29.3633	38.87	-6.97	302.163	272.331	440.436	386.048	329.199	286.733	299.213	252.671	2.92917	188.816	29.5883	154.562	4.7	12.7758	40.4667	27.5008	22.4758	0.276667	19.2558	29.5567	38.87	-6.97	297.002	275.717	436.163	376.999
2021-03-15 11:40:00	438	21.5	30.7	65.2	0.3	29.4	8.3	17.8	29	3.2275	175.687	47.5192	131.381	10.7392	15.5017	17.5617	27.2633	22.38	0.7	19.65	29.2892	38.87	-6.97	300.998	272.419	441.272	386.29	323.673	286.163	294.486	252.801	5.19583	197.436	25.6	138.178	3.96417	10.9608	25.8142	27.5083	22.515	0.260833	19.3417	29.4617	38.87	-6.97	297.165	275.242	437.53	377.201
2021-03-15 11:50:00	439	13.6	28.4	70.8	0.3	21.6	7.7	17.8	29	3.3225	175.196	46.475	134.928	10.1067	15.2167	39.8458	27.55	22.0917	0.7	19.25	29.2883	38.87	-6.97	301.86	272.778	439.831	385.822	326.077	286.554	296.476	251.759	5.05833	195.178	24.2392	154.196	3.71417	10.2783	30.4375	27.78	22.2692	0.260833	19.2475	29.4525	38.87	-6.97	296.865	275.935	436.984	377.306
2021-03-15 12:00:00	440	13.3	23.6	69	0.3	18.1	6	18.5	28	2.48917	174.259	45.6892	129.701	9.775	13	29.0058	27.6375	21.6117	0.7	19.4008	28.3808	38.87	-6.97	301.592	272.504	441.942	385.998	323.796	286.21	295.775	251.553	4.14167	194.313	22.76	130.094	3.875	10.72	30.2767	27.9342	21.7117	0.271667	19.4717	28.445	38.87	-6.97	296.894	276.135	437.221	377.016
2021-03-15 12:10:00	441	13.4	18.9	71.3	0.3	19.8	6	18.7	28	3.475	180.343	45.8017	154.13	10.4267	14.0667	59.235	27.8517	21.4242	0.7	19.5858	28.3425	38.87	-6.97	301.894	273.027	441.058	386.195	327.166	286.588	303.658	250.916	6.6875	195.382	21.1858	168.612	4.32917	12.9592	75.9833	28.41	21.6075	0.266667	19.7192	28.2092	38.87	-6.97	297.443	275.652	437.387	377.097
2021-03-15 12:20:00	442	9.7	22.8	72.3	0.3	58.1	10.3	19.1	27	2.11583	176.49	47.285	163.407	8.5825	13.3483	24.39	27.84	20.9592	0.7	19.6108	27.7067	38.87	-6.97	300.733	272.477	440.882	385.979	322.873	286.859	297.741	252.117	2.5375	197.586	23.3283	156.024	3.35333	10.32	34.8875	28.2858	21.1833	0.285833	19.7058	27.71	38.87	-6.97	296.219	275.935	437.47	377.276
2021-03-15 12:30:00	443	13	18.1	76.1	0.3	26.3	6	19.2	26	1.39833	182.13	44.845	141.273	9.48167	11.7933	17.5083	27.8792	21.3817	0.7	19.5875	27.435	38.87	-6.97	301.73	272.522	442.974	386.547	325.358	287.56	296.386	252.169	5.23583	202.72	23.8525	148.87	3.15333	8.06417	28.6533	28.2592	21.1633	0.2675	19.8658	27.1775	38.87	-6.97	297.751	275.448	438.34	377.166
2021-03-15 12:40:00	444	11.4	22.7	74.9	0.3	16	4.8	19.5	26	1.7425	182.73	47.3042	136.673	8.96833	11.8733	27.4408	28.3783	20.9675	0.7	19.935	27.1858	38.87	-6.97	301.029	272.576	441.218	386.327	325.127	287.674	295.823	251.14	6.84833	200.697	28.4867	146.652	3.135	7.175	38.6233	28.4508	21.1033	0.265833	20.305	26.8267	38.87	-6.97	296.783	275.816	438.743	377.009
2021-03-15 12:50:00	445	9.9	19.1	77.7	0.3	20.3	5.2	19.6	26	1.76583	179.386	46.8533	177.86	8.57333	11.6442	17.6417	28.5067	20.7758	0.7	20.2633	27.1592	38.87	-6.97	302.11	272.9	441.136	386.382	328.238	288.696	309.118	251.379	5.27167	201.189	25.8267	162.387	3.18333	7.61083	40.8867	28.985	20.6342	0.270833	20.5317	26.6283	38.87	-6.97	298.06	275.617	437.522	377.181
2021-03-15 13:00:00	446	13.6	26.3	72.9	0.3	14.6	4.8	20.1	25	2.2525	179.577	47.7175	175.447	8.61417	12.8783	17.45	28.8817	19.895	0.7	20.5858	26.0117	38.87	-6.97	301.464	272.952	442.754	386.695	324.691	288.795	296.16	252.128	2.795	197.511	26.0175	148.777	2.9225	6.93333	26.5383	29.235	20.0133	0.2775	20.7725	25.8142	38.87	-6.97	295.749	276.098	438.103	377.04
2021-03-15 13:10:00	447	9.4	19.5	81.3	0.3	10.7	4.3	19.9	25	1.79917	183.237	47.1367	159.347	8.89417	11.7242	29.8892	29.0658	20.1475	0.7	20.7392	26.2642	38.87	-6.97	302.383	272.625	441.613	386.346	328.442	289.663	307.976	252.847	3.49833	201.268	26.6333	169.196	3.21333	7.97083	18.045	29.4575	20.2575	0.285	20.9217	25.9108	38.87	-6.97	297.445	275.914	437.642	377.482
2021-03-15 13:20:00	448	16.1	20.8	76.3	0.3	11	4.6	20.2	25	5.54917	177.98	52.1442	191.518	9.29333	12.4058	20.27	29.2642	19.9733	0.7	20.87	25.8967	38.87	-6.97	302.683	272.836	443.015	385.738	331.754	289.771	304.8	252.803	8.885	194.53	33.2808	221.759	3.24833	7.71083	32.1133	29.3767	20.0167	0.285833	20.99	25.7625	35.6308	-6.38917	298.297	275.492	438.452	376.791
2021-03-15 13:30:00	449	17.2	34.2	73.7	0.3	10.1	4.7	20.1	25	6.0125	183.575	54.2917	186.79	9.33167	10.445	19.1525	29.2675	19.9658	0.7	20.8417	26.335	38.87	-6.97	303.797	272.608	444.447	386.187	332.628	289.798	307.88	253.227	8.3925	203.292	32.3	209.188	3.24833	6.48167	18.1883	29.4267	20.3192	0.276667	21.24	26.0925	38.87	-6.97	298.97	275.821	440.305	376.582
2021-03-15 13:40:00	450	17.2	25.5	78.3	0.3	10.5	4.4	20.1	25	9.16833	187.416	57.8667	214.181	9.56667	13.9033	19.5842	29.2925	20.1083	0.7	20.9533	26.2233	38.87	-6.97	303.338	272.668	444.743	386.669	332.092	290.41	309.702	252.641	13.3508	205.23	36.7183	238.377	3.14333	7.36583	17.9708	29.34	20.5017	0.278333	21.125	26.35	38.87	-6.97	298.3	275.531	440.007	376.607
2021-03-15 13:50:00	451	27.5	38.8	72.1	0.3	12.6	4.4	20	26	9.65333	186.874	57.1975	209.996	9.89333	14.4758	20.2592	29.3333	20.3233	0.7	20.8458	26.7867	38.87	-6.97	303.103	272.531	442.36	386.533	333.005	291.115	308.279	252.909	10.3225	202.815	32.435	219.344	3.29333	8.23083	16	29.3083	20.8458	0.266667	21.19	26.6917	38.87	-6.97	298.768	275.288	439.243	376.719
2021-03-15 14:00:00	452	24.2	43.6	65.4	0.3	10.3	4.4	20.3	26	14.4373	154.191	68.7664	354.86	8.46273	10.44	19.0918	29.5918	19.6727	0.7	21.1373	26.1436	38.87	-6.97	303.333	272.765	442.327	386.572	338.028	291.915	315.485	252.075	11.7667	195.122	37.5742	272.435	2.77417	6.65583	16.1508	29.7408	20.035	0.27	21.3158	25.835	38.87	-6.97	298.512	275.631	438.174	376.731
2021-03-15 14:10:00	453	26.3	33.7	68.2	0.3	7.9	3.9	20.7	25	6.37917	178.875	56.8975	190.024	8.62667	12.6358	14.3283	29.7158	19.9725	0.725	20.5383	27.1675	38.87	-6.97	301.716	273.151	442.239	386.639	327.493	292.693	296.427	251.657	4.09417	204.837	28.5325	169.187	2.39583	6.06667	13.455	29.8383	20.2342	0.285	21.4142	25.8033	38.87	-6.97	296.18	275.675	438.875	376.642
2021-03-15 14:20:00	454	9.1	21	80.3	0.3	7.2	3.7	20.7	25	-0.075	182.951	49.4767	137.677	7.5725	11.045	18.7108	29.61	19.6533	0.7	20.3833	27.2583	38.87	-6.97	299.942	273.303	441.977	386.676	327.601	292.446	297.065	251.027	-6.75636	202.837	25.2373	117.065	2.58182	5.81909	13.5436	29.9991	19.8245	0.272727	21.3791	25.7764	38.87	-6.97	296.075	275.752	438.952	376.672
2021-03-15 14:30:00	455	6.5	14	86	0.3	9.7	4.2	21.2	24	-3.12	188.227	49.9225	146.532	9.1925	10.9092	19.9333	29.4475	20.11	0.7	20.3508	27.6033	38.87	-6.97	300.865	273.397	442.293	386.7	329.217	292.959	299.553	250.402	0.568333	214.074	26.4525	141.477	2.79667	6.03667	17.7242	29.75	20.2325	0.274167	20.7092	26.8542	38.87	-6.97	296.469	275.739	439.549	376.906
2021-03-15 14:40:00	456	6.5	15.2	84.5	0.3	7.2	3.4	22	23	-1.88917	185.971	50.1658	139.063	7.63583	10.7525	14.3108	30.2217	19.4525	0.7	20.9733	26.5525	38.87	-6.97	299.489	272.816	441.995	385.777	326.22	292.625	290.52	251	0.195	209.243	30.5525	134.786	2.46833	6.42083	15.145	30.7842	19.1567	0.29	21.6967	25.435	38.87	-6.97	295.343	275.642	438.502	377.075
2021-03-15 14:50:00	457	6.2	13.7	86.4	0.3	5	2.9	22.4	22	-2.53917	183.802	50.4542	111.731	8.71417	12.0625	22.16	30.84	18.8375	0.725	21.6317	25.2892	38.87	-6.97	301.49	273.332	441.842	386.8	329.947	293.732	294.957	251.627	-1.67667	204.532	31.5442	120.41	2.58	6.10417	14.7742	31.9483	18.2567	0.2775	22.7842	23.735	38.87	-6.97	295.761	275.857	437.839	377.076
2021-03-15 15:00:00	458	6.4	19.5	81.9	0.2	5.9	3	22.9	21	1.13333	182.691	51.2033	141.216	9.925	13.37	16.26	31.3583	19.1558	0.7	22.2983	25.4917	38.87	-6.97	301.243	273.777	442.624	386.133	329.271	295.465	300.369	251.594	1.52	202.422	31.855	156.708	2.44	7.16333	36.6233	33.1183	17.9008	0.298333	23.9675	23.3408	38.87	-6.97	296.463	276.408	438.505	377.057
2021-03-15 15:10:00	459	5.4	14.8	84.1	0.2	5.7	3	23.1	22	1.41083	184.12	51.8592	154.818	8.3725	11.9717	19.7317	31.8242	19.1992	0.725	22.8033	25.6133	38.87	-6.97	300.868	273.336	442.078	386.629	329.716	296.13	297.397	253.088	-3.12083	191.079	26.7517	169.653	2.24333	5.65917	17.555	34.21	17.3908	0.305	24.7458	23.0033	38.87	-6.97	295.436	276.456	436.836	377.391
2021-03-15 15:20:00	460	4.4	13.8	85.6	0.3	7.4	3.4	23.5	22	-2.98167	180.825	53.4483	130.92	8.51417	13.3167	90.5625	31.915	18.7542	0.708333	22.8392	25.3675	38.87	-6.97	300.257	272.537	440.985	386.811	332.358	297.777	292.934	252.627	-7.64	182.93	28.2242	155.39	2.2	6.02333	18.2108	34.4942	16.8958	0.308333	25.5258	22.32	38.87	-6.97	294.798	276.398	435.762	377.353
2021-03-15 15:30:00	461	5.9	15	83.7	0.2	7.1	2.9	22.7	23	-0.23	180.758	55.4525	127.768	9.4825	12.0567	25.7058	32.2742	18.8458	0.725	22.8533	25.6092	38.87	-6.97	301.143	272.754	441.972	386.988	331.039	298.657	294.308	252.341	-7.02167	180.888	29.0333	152.964	2.18667	5.5675	24.9633	34.8533	16.9342	0.325833	25.335	22.2792	38.87	-6.97	295.291	275.952	436.257	377.176
2021-03-15 15:40:00	462	6.5	16.3	79.3	0.2	4.8	2.7	23.8	22	-3.51	176.637	56.1667	114.328	9.91667	13.86	18.0383	32.5075	18.4292	0.725	23.2842	25.4275	38.87	-6.97	299.198	272.902	439.056	386.586	334.985	299.296	291.765	250.85	-10.2458	176.24	25.9333	140.762	2.335	5.235	13.8892	35.4275	16.2883	0.31	26.2775	21.5142	38.87	-6.97	294.392	276.011	434.562	377.162
2021-03-15 15:50:00	463	5.9	16.8	80.2	0.2	6.6	3	23.9	22	-6.78583	176.233	59.52	109.551	8.16333	12.485	14.7933	32.5158	18.3492	0.783333	23.3025	24.83	38.87	-6.97	299.638	272.106	440.481	386.275	335.157	299.885	292.989	252.019	-8.28917	177.72	28.4775	140.014	2.32417	5.55	14.6908	35.5292	16.2525	0.3125	25.9408	21.2533	38.87	-6.97	294.733	275.883	436.681	376.73
2021-03-15 16:00:00	464	5.2	14.9	82	0.2	6.5	3.1	23.6	22	-3.14583	175.41	61.5783	181.921	9.65167	13.5117	50.1567	32.5417	18.31	0.725	23.4558	24.7567	38.87	-6.97	300.163	272.953	440.252	385.808	336.853	300.613	309.437	252.824	-12.0867	176.412	31.185	165.422	2.46417	6.97167	39.7408	35.3942	16.2258	0.309167	25.7667	21.5908	38.87	-6.97	293.682	275.519	434.423	376.623
2021-03-15 16:10:00	465	6.9	18.4	80.1	0.3	8.5	3.6	23.3	22	-3.95917	176.532	62.9583	153.262	8.45833	11.3208	22.0817	32.4767	18.3592	0.725	23.2958	24.8467	38.87	-6.97	300.556	272.543	439.865	386.324	337.839	301.584	293.447	251.458	-8.43583	175.614	36.0025	141.558	2.22667	5.77417	17.0183	35.0292	16.5233	0.305833	25.2767	22.1042	38.87	-6.97	295.231	275.709	435.319	376.286
2021-03-15 16:20:00	466	12.7	16	77.6	0.3	9.1	3	23	23	-2.60583	171.382	62.2717	111.357	7.91917	10.52	20.8917	32.2383	18.535	0.716667	23.2	25.1742	38.87	-6.97	299.568	272.384	439.021	385.517	336.573	300.542	290.594	251.615	-6.4175	184.908	36.0192	122.782	2.44333	6.99583	23.5717	34.43	17.1108	0.310833	24.6775	23.4342	38.87	-6.97	295.096	274.743	436.233	375.917
2021-03-15 16:30:00	467	7.9	18.2	77.3	0.2	10.4	3.4	22.7	23	-3.25167	173.117	62.9858	181.877	8.9475	11.6875	15.625	32.485	18.3875	0.775	23.3733	24.7767	38.87	-6.97	300.982	272.342	440.847	386.223	338.743	301.677	312.456	251.501	-7.27083	187.294	34.485	183.53	2.19333	5.375	19.0908	34.3533	17.0325	0.3275	24.6133	23.0817	38.87	-6.97	294.143	275.034	435.588	375.838
2021-03-15 16:40:00	468	6.7	17.6	78.2	0.3	9.3	3.2	23.5	22	-1.99083	174.211	64.1867	159.407	8.1975	11.5067	16.4183	32.7242	18.0992	0.75	23.4583	24.5933	38.87	-6.97	300.023	273.034	439.303	386.187	337.599	301.814	297.604	251.374	-8.07083	190.207	33.9608	145.701	2.14667	4.965	14.6442	34.4483	16.9808	0.309167	24.7908	22.7208	38.87	-6.97	295.514	274.91	436.911	375.859
2021-03-15 16:50:00	469	10.4	24.9	74.4	0.3	9.3	3.2	23.1	23	-2.42583	168.816	63.5283	154.312	11.145	13.9192	23.3983	32.8575	17.7467	0.75	23.3742	24.4858	38.87	-6.97	300.651	272.487	439.179	385.551	337.03	301.572	301.058	251.734	-2.46833	179.107	35.0625	171.781	2.88	6.41333	27.9758	34.5242	16.64	0.303333	24.7083	22.6417	38.87	-6.97	296.026	275.49	436.128	376.043
2021-03-15 17:00:00	470	8.6	23.2	74.2	0.3	9.3	3.6	23.4	22	0.114167	167.46	65.875	199.334	8.7375	13.8142	19.9592	32.6867	17.9017	0.766667	23.2708	24.5925	38.87	-6.97	301.108	272.533	439.439	385.478	340.9	302.069	311.03	251.462	-0.5575	183.061	37.0142	192.912	2.78917	6.665	25.6075	34.365	16.7742	0.320833	24.4583	22.9958	38.87	-6.97	296.286	275.241	436.376	375.954
2021-03-15 17:10:00	471	14.4	30.8	68.3	0.3	9.7	3.9	22.8	23	0.34	168.301	65.2108	193.196	9.90333	15.555	18.8758	32.36	17.8175	0.758333	23.18	24.4967	38.87	-6.97	301.196	272.641	439.273	385.887	338.014	301.786	303.075	252.029	2.775	183.506	40.51	202.093	2.30833	5.83667	17.2267	34.0675	16.8208	0.318333	24.1575	23.3892	38.87	-6.97	297.027	274.993	436.238	375.809
2021-03-15 17:20:00	472	12.1	27.5	73.2	0.3	7.2	3.2	22.7	22	2.28583	167.164	64.5975	177.652	9.22417	12.1492	21.5658	32.385	18.3158	0.741667	22.6225	25.1767	38.87	-6.97	301.724	272.223	439.305	385.936	338.281	300.811	303.333	251.593	8.15667	184.115	46.1008	184.823	2.5425	6.68917	44.1733	33.66	17.2267	0.316667	23.6675	23.5333	38.87	-6.97	298.608	275.285	436.062	375.997
2021-03-15 17:30:00	473	18.7	43.6	60	0.3	13.2	4.3	22.1	24	1.80583	170.611	62.95	163.318	6.99833	10.4742	18.1125	31.875	18.4717	0.791667	22.3017	25.3425	38.87	-6.97	302.493	272.445	441.214	386.192	336.202	299.817	300.01	250.756	4.10417	196.991	43.51	172.167	2.24083	4.99583	22.005	33.385	17.38	0.3025	23.4842	23.735	38.87	-6.97	296.579	275.323	438.522	376.448
2021-03-15 17:40:00	474	10.7	22.6	72.5	0.3	9.1	3.9	21.1	25	6.9775	176.088	60.5267	157.972	9.19667	12.205	16.69	31.3367	19.4775	0.75	21.7758	26.9375	38.87	-6.97	302.13	271.543	442.467	386.075	332.319	299.382	298.496	249.588	6.00667	203.678	33.7258	154.298	2.64333	6.515	24.6083	32.6067	18.6617	0.299167	22.6842	25.5575	38.87	-6.97	297.326	275.265	439.979	376.025
2021-03-15 17:50:00	475	10.4	26.6	67.2	0.3	11.1	4	20.9	26	4.09417	179.192	54.8542	155.184	9.3675	13.7217	17.6758	30.8133	20.145	0.7	21.2583	28.26	38.87	-6.97	302.603	272.147	441.183	386.142	331.101	298.167	300.767	248.347	7.20917	208.227	32.5575	154.681	2.99917	7.11917	22.8883	31.6017	19.6692	0.299167	22.0142	27.1892	38.87	-6.97	297.392	275.378	439.049	375.941
2021-03-15 18:00:00	476	8	25.1	71.7	0.3	10.9	4.7	20.4	27	7.43167	172.997	54.7683	168.157	10.7008	14.625	21.0625	30.3758	20.3042	0.7	20.5583	28.6808	38.87	-6.97	304.157	272.75	441.319	386.243	331.772	296.49	306.414	249.413	9.15833	197.026	30.7592	157.636	2.9975	7.16583	24.9683	30.4983	20.2167	0.31	21.0092	28.29	38.87	-6.97	299.175	274.913	438.787	375.783
2021-03-15 18:10:00	477	10.3	29	67.2	0.3	9.9	4.4	19.9	27	13.7808	167.493	55.0892	215.416	11.4067	15.875	16.75	30.4083	20.445	0.741667	20.2692	29.1992	38.87	-6.97	304.493	271.913	440.737	386.394	330.633	295.373	312.693	248.308	15.7475	193.307	29.9742	229.379	3.27667	7.575	30.115	30.3675	20.4425	0.32	20.6758	28.475	38.87	-6.97	299.964	274.293	438.875	376.408
2021-03-15 18:20:00	478	13.1	42.9	54.1	0.3	15	5.3	20.1	27	16.0242	166.468	56.8575	222.74	13.2258	16.6725	14.9325	30.315	20.6142	0.733333	20.2017	29.435	38.87	-6.97	306.505	272.336	441.068	386.156	333.201	294.158	311.539	247.788	19.8958	189.607	27.5233	226.958	3.69917	7.925	19.8375	30.4658	20.5667	0.3	21.3592	27.6142	38.87	-6.97	301.039	275.499	438.882	376.516
2021-03-15 18:30:00	479	15.5	44.3	48.5	0.3	16.8	5.9	20.2	27	21.5667	159.293	51.2	245.217	20.71	21.985	61.8817	30.2042	21.0308	0.7	20.4525	30.3617	38.87	-6.97	308.008	272.48	440.587	386.591	325.344	293.327	324.275	248.868	23.5692	180.605	23.0517	228.609	5.7325	9.55583	47.845	30.6425	20.8642	0.304167	21.7908	27.5225	38.87	-6.97	301.938	275.108	438.391	376.692
2021-03-15 18:40:00	480	9	43.6	44	0.3	26.2	9.3	20.2	28	25.9792	156.034	47.3483	307.434	20.1258	26.2192	34.04	30.2167	21.7967	0.708333	19.9542	31.6625	38.87	-6.97	307.62	272.85	440.733	387.169	326.659	292.001	322.762	249.938	29.05	178.418	23.0008	273.154	6.7925	13.8808	41.3258	30.62	21.4208	0.3075	21.8417	28.2625	38.87	-6.97	302.892	275.382	438.988	377.109
2021-03-15 18:50:00	481	11.8	54.7	35.9	0.4	28.8	11	19.6	30	25.3383	153.871	47.125	301.602	20.9333	24.8583	22.8375	29.6883	22.5758	0.7	19.6692	33.2017	35.6308	-6.38917	308.372	273.075	440.308	387.158	324.947	290.668	328.882	249.543	29.045	175.812	23.0258	279.325	6.3	12.1667	46.5425	30.4275	22.255	0.2975	21.5967	29.4092	38.87	-6.97	302.921	275.538	437.944	376.984
2021-03-15 19:00:00	482	15.9	52.1	33.8	0.4	24.3	10.1	19.1	32	26.6	153.384	44.5092	336.896	20.2783	24.7425	51.5733	29.5917	22.9783	0.741667	20.1342	32.7025	38.87	-6.97	307.945	272.978	440.118	387.384	322.905	289.712	338.488	249.188	29.5083	169.993	19.9133	306.173	7.36417	12.5967	54.2083	30.2958	22.5525	0.301667	21.3475	30.3258	38.87	-6.97	302.944	275.484	437.648	377.327
2021-03-15 19:10:00	483	10.7	50.5	34.7	0.4	23.5	10.6	18.9	33	26.6817	154.218	44.255	422.522	16.5508	23.9058	30.2208	29.4808	23.2842	0.7	20.4	32.9242	38.87	-6.97	307.978	272.767	440.718	387.652	324.109	289.346	343.619	249.621	30.82	172.297	21.1317	371.387	5.89667	12.6933	44.6975	30.1267	23.06	0.301667	21.2783	31.0867	38.87	-6.97	302.323	275.392	438.071	377.752
2021-03-15 19:20:00	484	13.2	49.9	35	0.5	18.3	9.3	18.7	34	25.4308	156.51	44.245	344.582	13.2633	16.3942	17.5725	29.1067	24.1192	0.7	19.8092	34.0358	38.87	-6.97	308.432	272.807	441.072	387.807	327.394	288.726	325.421	248.145	25.1767	178.826	20.8933	260.649	4.16417	10.3858	44.4917	29.4267	24.0342	0.285	20.7242	32.1975	38.87	-6.97	302.798	275.705	438.15	377.443
2021-03-15 19:30:00	485	16.9	48.1	37.3	0.4	12.9	6.2	17.9	36	27.695	155.037	48.6258	336.363	15.4758	17.79	18.4808	28.7725	24.4983	0.708333	19.6133	34.6375	38.87	-6.97	307.467	273.102	440.189	387.972	322.832	287.317	334.732	248.697	31.0683	172.635	26.4525	279.085	3.99167	9.455	24.7217	29.23	24.4967	0.293333	20.2208	33.4408	38.87	-6.97	303.225	275.678	437.752	377.978
2021-03-15 19:40:00	486	21.5	51.2	34.1	0.4	10.2	5.8	18	36	24.0233	155.523	43.6367	305.188	13.4542	18.115	22.2992	28.645	24.6725	0.7	19.4492	35.1008	38.87	-6.97	307.082	273.071	440.728	388.3	322.876	286.587	318.822	247.895	28.1992	176.006	18.4617	246.275	4.1375	9.66417	23.8717	29.0617	24.6758	0.271667	20.3133	33.8717	38.87	-6.97	302.154	275.822	438.382	377.949
2021-03-15 19:50:00	487	14.1	45.8	38.5	0.4	11.5	5.6	17.6	37	23.9708	157.914	40.0208	293.966	14.0592	16.01	17.3442	28.4292	25.2175	0.7	19.1708	35.9525	38.87	-6.97	307.907	273.154	440.508	388.398	319.66	285.857	334.818	248.921	26.8667	180.963	14.2508	265.126	3.31083	8.19917	30.2775	28.6583	25.3	0.283333	19.7808	34.685	38.87	-6.97	302.549	275.413	438.504	377.883
2021-03-15 20:00:00	488	12.8	41.7	40.5	0.4	10.5	5.1	17.3	39	25.9433	156.611	39.1308	324.616	14.4042	17.745	17.9833	28.35	25.4225	0.7	19.4583	36.5233	38.87	-6.97	307.097	273.26	441.076	388.514	319.265	285.603	319.815	248.725	24.7742	182.342	14.3575	281.873	3.59417	8.03167	27.425	28.5625	25.5567	0.290833	19.7392	35.3008	38.87	-6.97	300.78	276.057	438.234	378.308
2021-03-15 20:10:00	489	8.6	37.8	42.5	0.4	9.3	5	17.5	38	24.9227	156.443	38.1936	312.078	19.1018	23.6573	28.5927	28.3555	25.6064	0.7	18.9836	37.2091	38.87	-6.97	307.659	272.719	440.285	388.586	319.729	285.405	345.869	249.637	27.8142	175.665	14.2667	307.951	4.00833	9.2575	20.5383	28.5783	25.715	0.2725	19.6625	35.6267	38.87	-6.97	303.374	275.967	437.782	378.507
2021-03-15 20:20:00	490	12.6	46.5	33.4	0.4	11.7	5.4	17.5	39	24.77	153.308	38.1742	375.917	14.4683	21.55	22.55	28.365	26.015	0.7	18.9567	37.5017	38.87	-6.97	306.72	273.352	439.897	388.369	318.732	284.039	323.523	249.762	27.1083	177.248	15.025	317.02	3.9175	10.0325	33.9475	28.4925	26.0975	0.274167	19.6167	36.115	38.87	-6.97	301.618	276.327	438.318	378.837
2021-03-15 20:30:00	491	14.6	38	39.4	0.4	8.9	5.1	17.1	40	19.9758	157.476	38.6925	255.952	12.9617	15.1133	21.3125	27.7158	26.78	0.7	18.6242	38.5025	38.87	-6.97	305.328	273.327	439.634	389.109	319.331	284.356	309.805	248.438	20.6558	186.067	10.1983	208.757	3.54833	8.24	21.8583	28.1342	26.8608	0.275833	19.3375	37.3442	38.87	-6.97	300.068	276.031	438.392	378.469
2021-03-15 20:40:00	492	6.3	25.1	50.9	0.4	8.5	5.2	16.1	44	18.2242	157.958	36.0642	221.311	13.4267	17.5892	19.0842	27.295	27.3258	0.7	18.38	39.7525	38.87	-6.97	305.173	273.436	440.056	389.067	314.572	282.959	314.827	248.773	21.5183	187.359	7.59917	196.956	3.62083	8.27167	24.2442	27.4867	27.5	0.2675	18.6283	38.6633	38.87	-6.97	300.615	276.092	438.697	378.502
2021-03-15 20:50:00	493	4.8	25.7	49.1	0.3	7.8	5.3	16	44	19.9408	156.611	33.0842	232.859	17.37	20.4208	21.6833	27.2267	28.0667	0.7	17.8258	40.9525	38.87	-6.97	306.182	273.533	439.018	389.282	314.968	282.096	312.793	248.024	23.3342	183.357	8.1725	211.478	5.60917	9.76667	29.6917	27.3342	28.1333	0.270833	18.4767	39.4225	38.87	-6.97	301.296	276.157	438.243	378.647
2021-03-15 21:00:00	494	6.1	28.1	43.9	0.3	10.1	6.7	15.7	46	22.9317	150.372	33.0667	228.563	16.9267	22.6733	21.3467	27.3	28.0117	0.7	17.6617	41.3583	38.87	-6.97	306.698	273.627	439.299	389.257	313.595	281.972	313.342	248.543	24.5817	180.069	7.14083	202.529	5.5875	13.34	24.1933	27.2492	28.3717	0.250833	18.2817	40.26	38.87	-6.97	301.07	275.863	437.64	378.938
2021-03-15 21:10:00	495	4.5	32	39.3	0.3	9.7	6.6	15.9	45	23.2858	149.535	33.0183	248.908	22.0833	21.5733	25.6208	26.9792	28.0225	0.7	17.5175	41.5308	38.87	-6.97	305.877	273.462	438.74	389.437	317.773	281.983	326.296	248.502	27.0675	175.184	8.33167	222.752	8.855	11.3633	25.2742	27.49	28.2025	0.275	18.2167	40.3817	38.87	-6.97	302.066	276.653	437.591	379.063
2021-03-15 21:20:00	496	8.8	34.3	40	0.3	10.3	7.6	15.7	45	21.15	151.782	36.4258	289.604	27.535	35.1808	62.42	26.7142	28.3783	0.691667	17.3708	41.6708	38.87	-6.97	305.172	273.541	439.322	389.662	313.811	281.28	317.022	248.962	25.5925	174.704	9.02917	252.392	12.595	19.2042	51.65	26.9975	28.2725	0.2675	18.36	40.115	38.87	-6.97	300.345	276.363	437.055	379.127
2021-03-15 21:30:00	497	8	26.6	45.4	0.3	13.3	10.2	15.5	45	16.9142	156.292	32.0933	245.489	25.7733	34.9475	52.1225	26.3742	28.54	0.691667	17.1817	42.28	38.87	-6.97	304.062	273.791	438.775	389.732	313.23	280.233	315.822	249.692	18.7008	185.307	6.58167	198.653	12.3033	23.8342	45.305	26.6008	28.6033	0.276667	17.7967	40.62	38.87	-6.97	299.076	276.202	438.205	379.234
2021-03-15 21:40:00	498	3.9	19.2	52.8	0.3	11.9	9.6	15	47	17.7973	152.334	32.5336	243.064	16.6455	24.2555	19.44	26.1282	28.6609	0.681818	16.9573	42.1718	38.87	-6.97	305.195	273.785	438.834	390.08	314.178	280.339	314.112	249.395	18.8408	184.11	8.16	212.876	5.22167	13.6242	38.5008	26.3117	28.8117	0.2675	17.4917	41.1167	32.4658	22.9917	299.449	276.198	437.34	379.272
2021-03-15 21:50:00	499	6.2	22.5	49.8	0.3	10.3	7.3	15	46	17.3608	153.972	31.9617	208.092	10.7642	15.5442	31.5567	26.16	28.7067	0.7	16.865	42.345	38.87	-6.97	303.857	273.558	438.832	389.231	312.396	279.567	304.428	248.792	17.2342	186.028	9.89417	179.938	3.98833	10.6475	36.3558	26.2192	28.8967	0.250833	17.4467	41.2892	38.87	-6.97	298.752	276.407	437.98	379.377
2021-03-15 22:00:00	500	5	19.4	54.8	0.3	7.2	5.2	14.9	46	15.5133	155.404	31.2558	199.808	16.1617	18.6075	28.1833	25.7333	29.2358	0.666667	16.6608	42.5625	38.87	-6.97	304.315	274.005	438.458	389.5	312.913	278.957	314.763	249.943	14.2683	191.259	4.73833	172.157	4.715	10.165	24.1767	25.9867	29.3708	0.246667	17.3858	41.61	38.87	-6.97	298.339	276.444	437.769	379.238
2021-03-15 22:10:00	501	5.2	14.7	56	0.3	7.1	5.2	14.6	47	16.5767	152.529	32.6683	248.716	16.4467	18.6533	23.6558	25.6708	29.1033	0.683333	16.5742	42.5992	38.87	-6.97	304.02	273.769	438.752	389.578	312.392	278.789	320.101	250.139	15.5883	185.169	6.75917	224.342	4.48583	10.7317	28.6625	25.8275	29.2692	0.258333	16.91	42.1583	38.87	-6.97	298.91	276.613	437.163	379.44
2021-03-15 22:20:00	502	4	15.4	55	0.3	8.9	6	14.6	47	15.1858	156.212	29.5675	245.874	17.855	22.99	21.7083	25.83	28.7258	0.691667	16.5067	42.5617	38.87	-6.97	303.697	273.526	439.02	389.422	311.367	278.534	313.37	250.212	16.1333	186.877	3.8825	219.907	4.29417	11.1167	43.3233	25.9292	29.0358	0.255833	16.925	41.8642	38.87	-6.97	297.9	275.98	437.503	379.316
2021-03-15 22:30:00	503	1.5	14.7	55.1	0.3	8.6	5.8	14.7	46	12.8418	158.505	29.11	209.595	15.0582	18.6718	26.7945	25.8382	28.4473	0.7	16.5509	42.1664	38.87	-6.97	302.917	273.847	438.441	390.138	311	278.12	305.535	250.446	11.815	189.396	3.20333	178.238	4.0425	8.67833	31.0983	25.985	28.6692	0.266667	17.6167	41.2342	38.87	-6.97	297.518	276.618	437.304	379.251
2021-03-15 22:40:00	504	1.4	11.4	60.4	0.3	7	5.2	14.6	46	12.4967	156.367	31.33	186.476	16.7025	18.12	21.6808	25.5808	28.5583	0.658333	16.3842	42.2483	38.87	-6.97	302.642	273.548	438.76	389.961	312.744	278.285	305.474	250.568	9.05833	190.674	4.75917	153.999	3.92	8.0075	18.8658	25.8467	28.5358	0.250833	16.8992	41.405	38.87	-6.97	296.972	276.535	436.452	379.359
2021-03-15 22:50:00	505	2.5	11.3	62.4	0.3	6.1	5.1	14.5	46	9.2325	161.735	29.8842	145.743	12.45	15.2833	19.7442	25.3992	28.3083	0.675	16.2033	41.7933	38.87	-6.97	301.702	273.698	439.577	389.705	310.766	277.817	293.818	249.157	7.2075	191.173	5.2725	107.068	3.395	8.345	17.8925	25.5175	28.5283	0.2525	16.7167	40.7025	38.87	-6.97	296.173	276.613	437.432	379.155
2021-03-15 23:00:00	506	0.6	5	70.6	0.2	5.6	4.3	14	46	9.58583	163.186	31.6758	115.897	15.0008	16.4758	29.3533	25.4483	28.6267	0.7	15.97	42.3375	38.87	-6.97	302.864	273.97	438.761	389.441	314.701	278.076	294.537	248.907	8.6425	194.173	11.3108	99.455	5.06167	10.4875	30.55	25.175	28.8908	0.2525	16.46	41.1217	38.87	-6.97	297.339	276.31	437.231	379.212
2021-03-15 23:10:00	507	8.5	13.1	62.8	0.2	11.3	7.1	14	46	12.625	155.812	33.9758	111.362	17.6042	20.6833	20.9725	25.35	28.3042	0.683333	16.0008	41.7817	38.87	-6.97	302.672	273.64	438.45	389.488	311.741	277.972	293.06	249.918	15.8783	186.365	11.7292	98.7275	3.56083	9.755	20.5867	25.2892	28.5183	0.253333	16.3692	41.2125	38.87	-6.97	298.39	276.667	437.433	379.633
2021-03-15 23:20:00	508	6.2	16.7	57.2	0.2	7.3	5	14.4	44	10.8008	159.449	29.2	120.233	18.6342	19.3825	23.5133	25.6592	27.6558	0.7	16.2725	41.3258	38.87	-6.97	302.643	274.083	439.092	389.646	310.241	278.085	296.62	249.172	11.5408	190.022	4.8225	114.228	3.51417	7.19083	11.6567	25.5258	28.3117	0.258333	16.735	40.0192	38.87	-6.97	297.163	276.743	437.121	379.559
2021-03-15 23:30:00	509	0.6	7.2	66.6	0.2	6.8	5.3	15	43	9.62583	160.077	28.8425	119.645	16.6258	23.3417	35.0942	26.1325	26.9408	0.7	16.38	40.4692	38.87	-6.97	302.077	273.554	438.132	389.527	311.348	277.491	293.753	250.046	11.415	184.43	4.59833	90.7883	4.05167	8.8325	27.3708	25.7583	27.5325	0.239167	17.0525	38.8875	38.87	-6.97	297.717	276.518	435.875	379.128
2021-03-15 23:40:00	510	1.5	12.5	61.3	0.2	6	4.6	15	42	7.89833	155.468	30.1725	113.547	15.3808	19.3242	18.9208	26.1883	26.3483	0.691667	16.5142	39.4583	38.87	-6.97	301.331	274.103	436.854	389.236	312.362	278.178	293.013	250.333	9.51	187.019	4.68	94.6175	3.5025	7.93083	19.5	25.8675	27.0842	0.2475	17.2175	37.9075	38.87	-6.97	296.627	276.602	436.428	379.451
2021-03-15 23:50:00	511	0.5	7.8	68.2	0.2	5.9	4.5	14.9	41	5.465	155.462	30.89	105.347	16.4625	20.3367	22.2558	26.2567	25.9783	0.691667	16.6058	38.6592	38.87	-6.97	301.36	273.837	437.598	389.61	312.312	278.073	290.732	250.632	3.64917	191.387	5.83667	91.14	3.36583	7.68917	27.7175	26.0867	26.5592	0.270833	17.2392	37.18	38.87	-6.97	295.712	276.639	435.858	379.511
2021-03-16	512	0.8	7.3	69.5	0.2	6	4.6	15	41	5.935	157.617	30.2983	94.3958	15.7483	19.035	17.6192	26.2992	25.655	0.7	16.5942	38.2708	38.87	-6.97	301.428	273.751	437.814	389.403	311.837	278.102	291.131	250.774	5.87167	187.731	6.065	81.245	3.8475	8.025	22.88	26.1567	26.3442	0.268333	17.2808	36.6692	38.87	-6.97	296.231	276.686	435.656	379.206
2021-03-16 00:10:00	513	0.6	8.5	68.6	0.2	8.6	5.2	15.2	40	4.92182	159.708	30.4582	99.1964	15.4073	18.6536	16.6009	26.32	25.4964	0.7	16.6118	37.6027	38.87	-6.97	301.03	273.993	439.015	389.655	311.873	277.373	290.957	250.011	3.60083	187.863	6.94417	83.9142	4.75417	8.83	17.3758	26.0125	26.3242	0.269167	17.2275	36.2125	38.87	-6.97	295.768	276.483	435.91	379.405
2021-03-16 00:20:00	514	0.5	5.8	72.6	0.2	7.8	6.5	14.9	40	4.2225	167.035	30.4792	105.422	15.85	16.2608	15.6908	25.6675	25.9833	0.7	16.3567	37.9308	38.87	-6.97	301.13	273.802	439.148	389.142	312.268	278.211	295.284	250.619	1.965	195.107	5.94333	95.5683	5.48583	9.555	18.43	25.66	26.3692	0.286667	17.065	36.5817	38.87	-6.97	295.715	276.468	436.457	378.858
2021-03-16 00:30:00	515	0.6	4.3	74	0.2	8.5	7.1	14	43	7.7975	162.417	31.0975	123.207	14.0417	17.8458	17.0642	25.2192	26.8067	0.633333	16.1442	38.6967	38.87	-6.97	302.074	272.984	438.895	388.98	311.66	278.129	294.127	249.767	5.47917	194.009	9.82	117.411	5.48333	10.945	28.6683	25.2767	27.0267	0.249167	16.4533	37.825	38.87	-6.97	296.041	276.503	437.362	378.677
2021-03-16 00:40:00	516	1.6	5.9	70.5	0.2	7.6	6.5	13.6	44	9.27917	163.835	30.6825	96.7858	13.5175	14.5658	20.4533	24.4317	27.8167	0.65	15.5642	39.7867	38.87	-6.97	301.436	274.12	439.702	388.623	310.83	278.104	288.546	249.511	6.27917	200.553	12.9933	80.5417	5.03167	10.5242	18.3325	24.4358	28.2758	0.259167	15.7742	39.4267	35.7367	15.3692	296.051	276.364	438.577	378.615
2021-03-16 00:50:00	517	0.5	5.2	72.8	0.2	6.5	5.7	13.2	45	7.2075	168.116	29.9467	77.0858	14.2458	17.1267	21.9092	24.1792	28.3167	0.683333	15.4942	41.0767	38.87	-6.97	301.803	273.68	440.162	389.126	310.273	277.668	287.536	249.101	11.6817	200.441	11.4925	72.9617	4.465	9.00333	24.5975	24.2633	28.7033	0.2325	15.4117	40.3642	38.87	-6.97	297.257	276.522	438.869	378.591
2021-03-16 01:00:00	518	0.7	6.9	70.5	0.2	6.7	5.5	13.4	45	10.1018	165.355	29.1673	76.0755	12.71	15.0245	16.9264	24.1582	28.5182	0.690909	15.5909	41.3345	38.87	-6.97	302.061	274.049	439.638	388.718	309.587	276.701	288.565	248.912	12.9925	197.854	11.0067	74.5542	4.5575	9.105	21.3325	24.425	28.9283	0.2325	15.3508	40.8475	38.87	-6.97	297.459	276.288	439.019	378.522
2021-03-16 01:10:00	519	0.5	7.6	67.8	0.2	6.5	5.4	13.4	45	11.8175	164.973	28.2183	78.5633	11.905	14.6333	15.0842	23.8108	29.1917	0.666667	14.91	42.1233	38.87	-6.97	302.43	273.963	439.945	388.703	308.837	276.619	287.982	248.694	12.5375	202.889	10.94	74.975	4.70833	9.34583	22.5933	23.9992	29.62	0.235	15.2425	41.5625	38.87	-6.97	297.014	276.182	440.017	378.695
2021-03-16 01:20:00	520	0.5	4.9	68.6	0.2	6.6	5.7	13	47	12.085	161.854	28.1592	77.49	15.3483	17.2908	20.6808	23.335	30.0658	0.616667	14.5433	43.3167	38.87	-6.97	302.699	273.78	439.711	388.91	308.445	275.846	289.745	248.969	12.1383	202.616	9.7975	69.4267	5.15333	9.33583	27.3442	23.4042	30.4967	0.2475	14.8325	43.0267	38.87	-6.97	297.21	276.098	439.228	378.379
2021-03-16 01:30:00	521	0.5	4.2	66.3	0.2	7.1	6.2	12.2	50	15.2342	160.036	27.6683	85.0292	14.8375	17.8808	17.1733	23.1767	30.485	0.7	14.2492	44.2742	38.87	-6.97	303.322	274.182	438.92	388.848	308.753	276.202	290.601	248.993	14.6958	198.062	9.875	79.5717	5.96167	11.2967	29.4783	23.36	30.69	0.236667	14.64	43.5958	38.87	-6.97	297.649	276.007	438.887	378.822
2021-03-16 01:40:00	522	1.5	9.4	57.5	0.2	8.2	6.5	12.4	50	16.0592	155.732	27.3483	95.6683	15.7217	18.7033	18.6767	23.2558	30.4708	0.691667	14.3242	44.2175	38.87	-6.97	303.031	273.515	438.461	389.185	307.289	276.228	293.082	248.874	18.9083	189.27	9.51417	92.1983	5.5125	11.5883	24.03	23.495	30.5358	0.243333	14.6883	43.5775	38.87	-6.97	298.596	276.497	438.472	378.828
2021-03-16 01:50:00	523	0.7	12.4	53.3	0.2	7.7	6.6	12.4	49	16.225	151.173	26.9833	103.228	17.5692	21.865	22.3983	23.2275	30.6558	0.675	14.1592	44.8142	38.87	-6.97	303.618	273.698	437.607	388.562	308.171	275.104	293.87	249.119	19.695	185.704	9.52583	100.472	4.30917	9.54083	29.2483	23.4408	30.8342	0.249167	14.5817	44.2425	38.87	-6.97	298.779	276.655	437.302	378.67
2021-03-16 02:00:00	524	1.7	10	51.8	0.2	6.5	5.5	12.5	50	18.9083	146.67	27.4558	113.474	18.8858	21.1642	21.4958	23.3292	30.8792	0.658333	14.3692	45.3275	38.87	-6.97	304.101	273.373	437.67	389.293	308.076	275.769	295.293	249.169	19.445	182.947	8.78583	102.776	4.72167	8.42167	23.9342	23.3758	30.9792	0.245833	14.5817	44.2658	38.87	-6.97	297.91	276.417	437.154	379.147
2021-03-16 02:10:00	525	0.8	9.5	50	0.2	7.3	6	12.2	51	18.4658	147.018	29.0933	111.048	14.095	19.5142	17.3358	23.1533	30.66	0.658333	13.9717	45.3767	38.87	-6.97	302.627	273.469	437.989	388.703	308.762	274.771	297.101	249.135	18.4292	179.316	13.35	97.5892	5.33	10.6492	34.26	23.3792	30.78	0.2275	14.4875	44.3358	38.87	-6.97	298.431	276.512	436.942	379.062
2021-03-16 02:20:00	526	6.2	9.3	54.3	0.2	7.3	5.9	12.1	51	15.2933	153.585	28.6542	136.656	14.9583	17.6858	16.2133	22.7075	31.2967	0.666667	13.6633	46.0942	38.87	-6.97	303.16	273.979	438.525	389.746	307.317	274.991	301.012	249.847	16.1308	187.121	9.56	125.03	5.62833	9.71917	37.07	23.1717	31.2917	0.235833	14.27	44.5942	38.87	-6.97	297.261	276.414	437.603	378.857
2021-03-16 02:30:00	527	0.4	4.9	60.8	0.2	7.7	6.8	11.4	53	15.8658	153.944	27.4083	138.504	18.195	19.6075	14.4667	22.5742	31.5558	0.683333	13.4875	46.3667	38.87	-6.97	301.728	273.503	438.348	389.487	307.058	274.784	298.353	249.932	16.945	187.335	10.3342	116.432	4.92583	10.9425	24.555	22.8875	31.5275	0.235833	14.0025	45.4375	38.87	-6.97	297.884	276.497	437.457	378.842
2021-03-16 02:40:00	528	0.5	4.9	59	0.2	7.4	6.3	11.4	53	13.8136	155.066	27.1909	130.913	20.0536	21.2291	16.4009	22.7427	31.3209	0.663636	13.4573	46.5045	38.87	-6.97	303.039	273.963	438.132	389.659	306.948	274.411	298.526	249.317	17.3217	187.235	10.7025	118.913	5.28	10.8783	38.7425	22.9525	31.5258	0.229167	14.1708	45.4233	38.87	-6.97	297.582	276.373	438.234	379.309
2021-03-16 02:50:00	529	0.5	4.8	58.3	0.2	7.5	6.2	12.1	51	16.6483	150.606	27.8192	128.982	20.0575	24.9225	22.3075	23.1792	30.8517	0.666667	13.5925	46.2408	38.87	-6.97	302.761	273.462	437.553	389.176	308.104	274.564	298.174	250.786	15.5758	190.189	9.53917	106.126	5.04	11.1683	36.3442	23.2742	31.2342	0.229167	14.2217	44.845	38.87	-6.97	297.572	276.167	437.379	379.342
2021-03-16 03:00:00	530	0.4	4.9	59.1	0.2	6.4	5.8	12.1	51	16.9392	148.092	28.7492	123.372	19.8325	22.2308	20.9575	23.2192	30.52	0.675	13.6342	46.5842	38.87	-6.97	303.182	273.432	437.332	389.625	307.827	274.278	295.866	250.907	17.1942	183.222	9.02833	102.71	5.14083	10.5875	17.3133	23.275	31.0625	0.223333	14.4325	44.3475	38.87	-6.97	297.488	276.891	436.504	379.303
2021-03-16 03:10:00	531	0.5	5.7	57.9	0.2	7.2	5.8	12.1	51	18.1475	146.208	27.8317	113.847	16.5425	20.7758	16.2542	23.3083	30.3542	0.633333	13.6925	45.9633	38.87	-6.97	303.797	274.171	437.533	390.004	307.47	274.882	295.854	251.034	14.6158	182.795	9.86917	96.1892	4.75417	10.225	28.9708	23.3708	30.7758	0.225833	14.5167	44.6925	38.87	-6.97	297.783	276.707	436.57	379.451
2021-03-16 03:20:00	532	0.5	7.4	56	0.2	7.3	5.5	12.1	51	19.6417	145.087	27.6592	113.615	20.7767	23.2633	26.5242	23.4717	30.3275	0.625	13.7383	45.9475	38.87	-6.97	303.543	274.075	437.002	389.543	307.555	274.012	295.616	250.601	15.8783	177.881	11.2525	94.83	4.785	10.5092	34.2642	23.3508	30.8542	0.2325	14.5667	44.2575	38.87	-6.97	297.548	276.598	435.642	379.164
2021-03-16 03:30:00	533	0.5	9.9	51.9	0.2	6.4	5.7	12	51	18.5108	144.405	28.0842	112.358	18.2342	22.6692	23.0433	23.4867	30.2133	0.65	13.8192	45.675	38.87	-6.97	302.965	273.7	437.209	389.916	307.846	274.738	294.465	249.308	16.5175	179.855	10.4008	90.4175	5.335	10.4417	24.2525	23.3958	30.665	0.2275	14.5783	43.8733	38.87	-6.97	298.154	276.847	436.582	379.169
2021-03-16 03:40:00	534	0.8	9.8	53.6	0.2	7.3	6	11.7	52	17.2775	143.643	28.4425	105.415	15.3333	19.3708	20.8133	23.2825	30.2725	0.7	13.735	45.7675	38.87	-6.97	303.179	273.845	436.096	389.56	308.164	274.267	293.529	249.673	17.1533	178.328	9.64833	88.7917	5.49667	10.57	17.2008	23.2875	30.7617	0.22	14.4783	44.2017	38.87	-6.97	297.58	276.753	435.654	379.382
2021-03-16 03:50:00	535	1	9.2	52.8	0.2	8.3	6.5	11.7	52	16.6025	140.998	28.7742	103.153	18.6008	20.8267	22.3825	23.1533	30.35	0.616667	13.67	45.6758	38.87	-6.97	302.577	274.525	436.524	389.721	308.174	273.891	294.967	250.59	17.16	175.098	8.955	84.7467	5.50417	11.8833	18.44	23.1742	30.785	0.220833	14.2058	44.4625	38.87	-6.97	297.902	276.279	436.041	378.799
2021-03-16 04:00:00	536	0.7	9.6	52.7	0.2	8	6	11.7	51	14.4683	144.55	29.0317	109.282	17.35	21.0825	16.9475	23.2192	30.2158	0.633333	13.6592	45.6558	38.87	-6.97	302.192	274.234	436.978	388.946	307.986	273.852	293.095	249.77	13.9283	184.805	9.77333	98.0967	5.21833	11.0342	28.2342	23.2417	30.7408	0.221667	14.2817	44.2758	38.87	-6.97	296.799	276.104	437	379.238
2021-03-16 04:10:00	537	0.7	8.2	55.8	0.2	7.1	5.9	11.9	51	14.7675	151.377	27.9375	93.2825	15.1275	17.3758	13.6717	22.8417	30.725	0.633333	13.4383	46.0075	38.87	-6.97	302.428	273.758	438.094	390.742	307.397	274.318	291.336	250.505	12.52	186.473	9.85083	67.0117	5.03	10.5242	23.2508	22.9133	31.055	0.230833	14.1483	44.5592	38.87	-6.97	296.875	276.531	436.549	379.027
2021-03-16 04:20:00	538	0.6	5.5	59.8	0.2	6.6	5.7	11	54	14.6273	152.274	27.9091	94.5909	21.0791	26.9018	38.91	22.6536	31.0545	0.645455	13.2345	46.4582	38.87	-6.97	302.799	273.509	437.665	389.739	307.592	274.345	293.917	250.72	18.6833	179.844	10.7842	77.5608	5.7575	11.9608	18.4425	22.7633	31.2983	0.213333	13.7758	45.245	38.87	-6.97	297.942	276.676	436.641	379.204
2021-03-16 04:30:00	539	0.9	8.3	56	0.2	7.1	6.1	11.1	53	16.85	147.3	28.9208	110.523	20.7617	24.3325	23.9083	22.7808	30.8025	0.658333	13.27	46.355	38.87	-6.97	303.233	273.863	437.197	389.83	309.075	273.674	296.384	250.624	18.4667	178.079	12.1692	92.6617	5.51917	11.5992	28.8625	22.7667	31.3417	0.236667	13.8175	45.1683	38.87	-6.97	298.017	276.598	436.345	378.85
2021-03-16 04:40:00	540	3.4	11.9	53.1	0.2	7.6	6.5	11.3	53	17.325	147.316	29.735	114.353	19.86	27.1142	35.9592	22.8875	30.615	0.7	13.2958	46.3225	38.87	-6.97	302.845	274.039	437.778	389.528	308.411	273.983	294.889	250.62	18.9542	178.448	11.2842	99.69	5.85583	11.9508	26.33	22.76	31.3267	0.225833	13.905	45.1683	38.87	-6.97	297.538	276.591	436.679	379.224
2021-03-16 04:50:00	541	0.7	7.5	58.1	0.2	7.6	6.4	11.6	51	16.545	148.251	29.7575	114.067	17.84	22.4425	23.1058	22.82	30.6058	0.708333	13.2967	46.3717	38.87	-6.97	303.058	273.751	437.337	389.491	308.961	274.273	296.375	251.407	19.9317	176.617	11.5375	100.236	5.67	12.3192	21.4325	22.8083	31.2833	0.225833	13.8658	44.8533	38.87	-6.97	298.194	276.716	436.676	378.967
2021-03-16 05:00:00	542	2.1	11.6	53.1	0.2	7.7	6.5	11.2	53	18.5908	143.657	29.3983	117.808	18.7392	24.4017	24.1833	22.8383	30.7833	0.708333	13.2475	46.5042	38.87	-6.97	303.723	273.728	436.163	388.649	308.266	273.538	296.001	251.977	20.8917	173.46	11.3717	94.0175	5.95667	10.9892	22.1342	22.8517	31.2817	0.223333	13.9	45.2517	38.87	-6.97	298.403	276.264	435.568	378.993
2021-03-16 05:10:00	543	2.3	15.1	47.1	0.2	7.7	6.6	11.2	53	19.5792	143.188	29.1758	112.787	16.3858	22.5883	22.8008	22.6092	31.535	0.7	13.2758	46.8283	38.87	-6.97	303.631	274.512	437.957	389.22	308.23	273.383	295.165	251.064	21.3192	175.227	11.1808	90.3833	5.74917	12.4292	24.3958	22.7692	31.7983	0.231667	13.8342	45.6483	38.87	-6.97	298.042	276.838	436.578	378.968
2021-03-16 05:20:00	544	2.4	11.6	51.3	0.2	9.9	7.7	11	55	19.4267	146.585	29.6933	111.023	18.6058	22.7517	19.4792	22.2933	32.0817	0.708333	13.0383	47.8867	38.87	-6.97	303.723	273.382	436.798	389.338	312.498	273.573	295.045	251.305	22.6	170.753	12.3542	89.0067	6.06917	13.7225	28.73	22.5958	32.325	0.219167	13.5558	46.5683	38.87	-6.97	299.389	276.806	435.182	378.852
2021-03-16 05:30:00	545	3.1	15.1	45.9	0.2	9.2	6.7	10.8	56	19.9775	141.807	36.6883	107.868	15.1025	20.0108	19.5567	22.2983	31.7508	0.708333	13.0992	47.3967	38.87	-6.97	304.117	274.038	437.382	389.409	312.269	273.622	293.957	251.574	27.68	161.113	20.0025	83.2083	5.8975	13.5833	21.1883	22.4775	31.6908	0.220833	13.5525	45.8233	38.87	-6.97	299.712	276.554	435.561	379.42
2021-03-16 05:40:00	546	16.2	25.8	40.5	0.2	8.2	6.6	11	53	21.78	144.903	34.0483	138.492	14.7733	20.5292	30.7225	21.9367	32.1717	0.733333	12.8525	47.3175	38.87	-6.97	304.433	274.316	437.634	389.288	310.649	273.47	304.821	251.984	24.28	170.736	15.5592	121.198	6.10417	13.6192	26.1758	22.3308	31.9083	0.224167	13.2992	46.325	38.87	-6.97	298.777	276.52	435.776	379.176
2021-03-16 05:50:00	547	6.1	19.1	43.8	0.2	8.8	6.8	10.7	55	22.4042	142.411	50.9417	158.801	14.8333	21.285	19.6467	21.7708	32.2808	0.716667	12.7175	47.5092	38.87	-6.97	304.294	273.781	436.721	389.637	325.756	273.741	303.635	251.434	25.7442	159.758	98.0908	137.988	6.02083	14.7567	42.5383	22.3292	32.145	0.221667	13.2083	46.3692	38.87	-6.97	299.579	276.37	434.678	379.112
2021-03-16 06:00:00	548	50.9	42.3	39.3	0.3	8.9	6.9	10.7	54	22.91	140.985	39.8117	171.735	14.4958	18.1592	16.5842	21.4875	32.805	0.7	12.4967	48.2167	38.87	-6.97	305.527	273.832	437.381	389.207	313.493	273.058	306.569	253.026	26.4117	162.851	17.8767	148.833	6.03667	15.0292	45.4558	21.8858	32.5875	0.229167	12.9833	47.21	38.87	-6.97	299.657	276.701	434.811	378.967
2021-03-16 06:10:00	549	16.3	29.7	34.2	0.3	9.3	7.1	10.5	55	29.5917	138.059	34.4067	186.793	15.0642	19.5225	19.3075	21.5692	32.705	0.783333	12.4242	48.345	38.87	-6.97	306.799	273.313	437.602	389.646	311.067	273.773	315.831	251.901	31.0642	157.048	16.59	172.501	6.47083	14.8742	41.2917	21.9108	32.6233	0.2225	12.87	47.35	38.87	-6.97	301.331	276.184	434.939	379.333
2021-03-16 06:20:00	550	12.9	37.1	25.9	0.3	10.8	7.3	10.7	55	35.1408	132.998	43.4458	262.022	19.4683	23.6892	25.1333	21.7	32.5758	0.725	12.5042	48.2983	38.87	-6.97	309.281	273.665	437.368	390.242	327.985	272.658	326.823	253.126	41.5667	143.923	32.6633	242.407	7.15	16.9733	45.6217	22.2317	32.4467	0.226667	13.2708	47.2533	38.87	-6.97	303.985	276.507	434.457	379.104
2021-03-16 06:30:00	551	47.8	56.8	11.2	0.4	14.7	9.1	10.8	54	42.4958	125.452	59.6133	333.723	19.6933	28.085	48.2608	21.9417	32.2375	0.716667	12.61	48.3117	38.87	-6.97	309.941	273.758	436.431	389.707	328.498	273.357	336.024	255.453	47.8033	130.877	43.4083	331.46	7.9475	18.76	43.6275	22.2058	32.41	0.23	13.2042	46.8183	38.87	-6.97	304.022	276.933	432.741	379.178
2021-03-16 06:40:00	552	59	60.4	5.8	0.4	14.6	9.5	11.1	53	39.886	119.414	57.855	286.862	21.345	24.924	40.137	21.863	32.264	0.7	12.63	48.36	38.87	-6.97	308.201	273.815	434.06	389.77	326.547	273.776	318.647	252.661	42.1758	128.677	38.1525	227.458	7.5625	17.1242	37.1608	22.1767	32.2108	0.220833	13.1625	46.805	38.87	-6.97	302.825	276.288	431.578	379.209
2021-03-16 06:50:00	553	42.2	47.6	6.7	0.4	12.9	8.6	10.6	55	38.4875	114.5	62.0467	300.105	19.17	24.8208	22.8783	21.7925	32.4375	0.716667	12.5358	48.2667	38.87	-6.97	309.527	274.604	435.227	389.692	339.036	273.469	346.293	254.423	44.6575	124.04	53.1525	304.402	8.2125	18.9825	42.9667	22.1542	32.2875	0.236667	13.51	47.0942	38.87	-6.97	304.752	276.718	432.838	379.324
2021-03-16 07:00:00	554	73.1	51.3	4.1	0.4	15.2	9.6	10.4	56	40.9008	119.665	75.275	460.816	18.6442	24.8808	22.8108	21.7108	32.7492	0.733333	12.4792	48.6583	38.87	-6.97	308.863	274.082	436.298	389.888	333.302	272.569	355.836	255.11	49.0467	126.961	65.0233	428.012	7.93917	19.305	63.1558	22.4133	32.66	0.239167	13.3842	47.3042	38.87	-6.97	303.796	276.951	432.842	378.835
2021-03-16 07:10:00	555	95.9	64.6	5.2	0.6	17.1	10.5	10.5	56	38.4942	122.031	59.8142	400.865	18.2525	23.4025	23.7517	21.5633	33.2617	0.708333	12.3525	49.2467	38.87	-6.97	308.442	273.753	434.938	389.197	321.986	273.322	334.151	254.148	47.2792	132.36	39.7775	319.482	7.10583	16.1158	43.9842	21.9208	33.2567	0.240833	12.8858	48.2067	38.87	-6.97	304.285	276.382	433.678	379.257
2021-03-16 07:20:00	556	47.9	53.8	6.6	0.6	13.8	8.7	10.4	57	38.3608	121.989	51.3192	345.483	18.7492	23.0658	22.5633	21.64	33.205	0.691667	12.3675	49.5183	38.87	-6.97	308.712	273.752	436.247	389.796	326.004	272.568	341.59	254.063	44.3967	134.118	40.4842	315.067	7.825	17.3942	36.7408	21.9442	33.1883	0.234167	13.1333	48.2217	35.6567	19.1433	303.356	276.266	432.97	379.127
2021-03-16 07:30:00	557	53.2	51.3	8.8	0.5	13.4	9.4	10.5	56	37.185	123.297	54.0433	383.832	17.7692	24.3958	63.0558	21.4608	33.5275	0.725	12.3708	49.5725	38.87	-6.97	307.882	273.615	435.506	390.344	323.048	272.383	333.185	253.359	41.3375	134.26	41.8867	320.887	8.12333	19.2842	66.1575	21.7875	33.4167	0.234167	12.9617	48.3225	38.87	-6.97	302.531	276.593	433.137	378.958
2021-03-16 07:40:00	558	54.7	49.4	10.9	0.5	16.2	9.6	10.3	57	34.1536	124.942	49.5309	303.989	16.3864	21.8009	21.57	21.2436	34.25	0.7	12.2136	50.1973	38.87	-6.97	307.5	274.057	435.78	388.988	319.698	272.14	326.53	253.457	38.3017	142.003	30.0425	244.53	7.64417	18.74	55.2842	21.4333	34.2542	0.235	12.6258	49.2783	38.87	-6.97	302.512	276.256	433.785	379.07
2021-03-16 07:50:00	559	38	45.2	13.8	0.5	19.5	11	10	58	36.9117	124.884	54.645	341.07	24.1542	32.58	53.8692	21.565	34.6517	0.758333	12.5683	50.2867	38.87	-6.97	309.118	274.282	436.099	389.646	332.096	272.7	348.308	253.822	44.6583	140.35	43.3725	329.767	9.53917	22.8142	81.69	21.6242	34.9892	0.229167	12.7183	50.2742	38.87	-6.97	304.003	276.646	434.632	379.536
2021-03-16 08:00:00	560	62.5	46.9	9.5	0.5	22.4	11.9	13.7	47	35.8275	125.599	57.3058	416.247	28.26	34.3683	48.2833	23.2042	32.005	0.783333	14.5658	46.4483	38.87	-6.97	308.064	274.054	436.786	391.037	323.668	273.029	350.635	252.595	44.7108	136.428	44.2125	366.433	12.5725	21.9442	57.93	22.9967	32.6908	0.250833	14.1483	47.2042	38.87	-6.97	303.783	277.566	433.098	379.714
2021-03-16 08:10:00	561	52.4	46.7	15.2	0.5	28.2	17.1	16.2	40	32.9092	129.186	52.0325	426.858	27.7283	39.4475	61.26	24.855	29.3267	0.783333	16.2133	41.82	38.87	-6.97	308.587	274.897	435.902	390.909	330.881	274.189	341.152	254.929	40.3625	132.633	46.9925	358.583	11.9758	24.6717	59.3	24.4042	30.2917	0.259167	15.4758	43.4925	38.87	-6.97	303.577	278.077	432.108	380.716
2021-03-16 08:20:00	562	54.7	36.7	17.2	0.5	28.3	18.6	16.5	39	26.4042	125.909	53.5017	357.728	21.3508	29.7925	32.2742	26.0967	27.0008	0.766667	17.8308	37.65	38.87	-6.97	305.163	275.482	433.502	391.175	322.434	275.541	324.91	254.433	30.1317	127.426	31.3125	325.723	8.01917	19.5325	64.7825	25.6092	28.0708	0.279167	16.5958	40.3433	38.87	-6.97	300.457	277.962	429.192	381.023
2021-03-16 08:30:00	563	38.2	41.1	22.7	0.5	26.7	13.8	16.5	38	14.5183	127.125	42.1475	294.817	22.4542	29.0392	49.6483	26.8258	25.7292	0.733333	18.7433	34.7142	38.87	-6.97	304.193	275.713	432.611	390.664	322.645	276.661	323.433	255.334	23.3967	131.655	26.335	245.064	7.91333	19.4875	55.9592	26.4075	26.83	0.28	17.3167	38.1525	38.87	-6.97	300.215	277.783	428.872	381.073
2021-03-16 08:40:00	564	39.6	33.9	26.8	0.4	22.8	12.7	16	40	11.8683	123.455	45.705	276.228	18.6775	26.5983	29.9183	27.4008	25.16	0.725	19.3942	33.4708	38.87	-6.97	303.699	274.892	431.667	390.459	326.063	277.773	314.575	255.285	17.7692	137.866	24.7133	219.838	6.47333	16.4175	40.2367	26.8442	26.2725	0.2825	17.7408	37.0217	38.87	-6.97	299.169	277.627	429.877	380.898
2021-03-16 08:50:00	565	25.8	31.3	30.5	0.4	22.9	11.2	16.3	39	10.6692	122.957	46.5392	222.367	18.9167	26.0308	37.64	27.63	25.2742	0.7	19.9917	32.7667	38.87	-6.97	303.623	274.711	431.703	389.702	323.343	278.288	307.253	254.78	18.3717	139.17	28.4017	184.079	7.00583	20.045	70.4017	27.335	26.1175	0.273333	18.2208	37.1608	38.87	-6.97	299.003	277.26	429.447	380.832
2021-03-16 09:00:00	566	29.9	32.9	27.1	0.3	26.2	11.4	16.9	38	8.90167	123.985	43.025	236.732	20.7267	27.1208	20.4483	28.2083	25.0992	0.7	20.3933	32.8742	38.87	-6.97	303.498	274.256	432.213	390.051	325.348	279.366	321.62	256.118	14.4158	142.562	19.4592	198.888	7.33833	20.2208	54.6142	27.9142	25.7483	0.279167	18.6342	36.4758	38.87	-6.97	299.758	277.488	429.772	380.335
2021-03-16 09:10:00	567	26.4	34.8	27.1	0.3	28	11.4	17.7	37	8.71182	127.056	47.1791	248.622	20.9918	29.3218	60.1373	29.0582	24.25	0.7	20.7327	32.28	38.87	-6.97	303.188	274.475	432.019	389.909	326.03	280.815	311.023	255.045	14.1058	139.713	19.8692	217.692	8.16583	23.6825	61.8708	28.7392	25.0608	0.281667	19.5533	34.835	38.87	-6.97	298.542	277.337	429.02	380.332
2021-03-16 09:20:00	568	25.6	32.2	28.4	0.3	32.3	13.3	18.7	34	5.3875	126.315	45.73	207.453	25.3083	30.7117	36.9383	30.1933	22.77	0.7	21.69	30.5275	38.87	-6.97	301.595	274.746	431.348	389.401	323.218	282.468	306.208	254.952	8.15833	149.492	17.4517	194.352	8.53	24.9358	90.145	29.8133	23.6458	0.280833	20.6142	32.5725	38.87	-6.97	297.65	277.542	430.118	380.504
2021-03-16 09:30:00	569	17.6	25.4	37.4	0.3	33.8	13.8	19.9	32	1.76167	128.924	43.7642	193.222	24.1533	32.9917	50.8075	31.4458	21.47	0.708333	23.0817	28.6492	38.87	-6.97	302.061	274.619	433.249	389.764	325.314	284.519	308.26	256.343	7.53	141.918	20.5325	184.76	8.82583	26.8	72.6042	30.9558	22.4208	0.303333	21.7667	30.4708	38.87	-6.97	297.993	277.865	427.875	380.647
2021-03-16 09:40:00	570	12.4	23.5	41.6	0.3	35.4	15.5	20.8	30	4.47667	131.694	49.6133	211.841	18.505	30.2675	48.3392	32.1983	20.5642	0.733333	23.4958	27.5408	38.87	-6.97	302.042	274.826	431.558	389.552	331.692	286.481	309.592	256.32	9.345	136.87	30.5567	217.472	7.16583	23.4217	76.0683	31.7483	21.2617	0.31	22.6642	28.7892	38.87	-6.97	297.905	277.676	427.668	380.137
2021-03-16 09:50:00	571	23.6	30.3	35.1	0.2	31.5	12.5	20.7	30	1.05833	126.096	53.1692	192.404	15.275	21.64	24.9375	32.7392	19.9625	0.8	23.9683	26.7508	38.87	-6.97	300.564	274.63	431.384	389.353	330.939	288.19	300.195	256.85	5.93167	134.053	33.23	193.916	5.9475	18.185	71.5183	32.4058	20.6442	0.300833	23.2742	27.855	38.87	-6.97	297.134	277.843	426.591	380.054
2021-03-16 10:00:00	572	22.1	34.5	37.4	0	21.5	9.4	21.7	28	-2.98333	116.365	45.9833	170.398	16.5425	19.1625	18.5075	33.4383	19.33	0.758333	25.1275	25.1517	38.87	-6.97	301.094	274.748	431.495	388.924	334.84	290.288	299.319	257.74	2.975	139.662	34.5492	170.585	5.96833	12.7725	36.2875	32.8183	20.2933	0.303333	23.705	27.3292	38.87	-6.97	296.589	277.527	427.172	379.719
2021-03-16 10:10:00	573	22.4	28	40.6	0.3	15.5	8.7	22.9	26	-3.22583	114.376	48.3517	184.357	16.2942	21.3033	33.7825	33.4817	19.3	0.783333	25.1825	25.035	38.87	-6.97	300.212	273.954	430.841	387.701	335.228	291.015	300.365	257.217	0.430833	142.943	35.6133	242.623	5.21667	11.6883	29.525	33.1875	20.155	0.3075	23.8783	26.8842	38.87	-6.97	296.096	277.37	428.422	379.424
2021-03-16 10:20:00	574	18.8	25.8	42.4	0.3	20.6	8.6	22.4	27	-6.17545	115.782	51.8382	163.363	15.6591	24.1027	30.9373	33.3736	18.7118	0.772727	25.3727	24.4209	38.87	-6.97	298.625	273.581	429.804	387.412	337.685	292.581	291.105	255.985	-0.0283333	137.753	40.3683	158.679	5.65667	11.8108	29.9083	32.9383	19.3325	0.3075	23.8208	26.1942	38.87	-6.97	295.499	277.271	424.817	378.837
2021-03-16 10:30:00	575	21.7	25	44.7	0.3	21.4	9.1	22.1	26	-9.90273	120.775	55.0173	182.573	14.6155	21.0718	18.8627	32.9836	17.9409	0.8	24.8845	23.2227	38.87	-6.97	298.787	273.715	432.183	386.939	342.261	292.953	307.435	256.422	-7.87917	137.359	38.9892	148.832	4.82333	11.5992	37.555	32.4708	18.685	0.304167	23.2658	25.4817	38.87	-6.97	293.861	276.308	425.729	378.465
2021-03-16 10:40:00	576	17.1	21.7	52	0.3	23.6	8.1	19.1	30	-11.15	129.118	58.6833	151.075	17.82	21.92	28.5708	32.3358	18.0658	0.766667	24.3817	22.9658	38.87	-6.97	298.577	272.909	432.103	386.455	333.954	293.426	283.488	255.112	-5.515	156.363	31.66	117.885	7.04667	14.6508	65.7992	31.6908	19.115	0.290833	22.3917	25.8742	38.87	-6.97	295.249	276.341	430.467	377.621
2021-03-16 10:50:00	577	13.1	24.4	53.2	0.3	21.4	8.8	18	31	-7.89333	142.495	57.4342	75.2217	13.3475	18.7967	35.1758	30.9933	19.4917	0.733333	22.4983	25.6175	38.87	-6.97	298.81	272.626	433.8	386.199	332.928	292.868	289.147	252.627	-2.8425	174.917	28.7992	108.798	5.1775	12.6142	60.3392	30.3833	20.4583	0.291667	21.1725	27.9442	38.87	-6.97	295.669	275.038	433.127	377.014
2021-03-16 11:00:00	578	13.6	23.6	54.8	0.3	24	8.3	17.9	31	-7.42167	150.84	54.3417	78.1542	14.4308	22.0042	30.0183	29.9142	20.0567	0.7	21.41	26.4825	38.87	-6.97	299.107	272.157	434.985	385.471	329.163	291.094	282.767	252.028	-4.88083	174.953	26.11	104.019	4.79083	11.165	49.5458	29.52	20.7333	0.285833	20.5333	28.2783	38.87	-6.97	294.594	275.846	431.103	376.61
2021-03-16 11:10:00	579	17.5	25.2	58.4	0.3	24.3	8.3	18.5	29	-5.41167	156.717	50.3642	62.53	14.4942	19.225	25.7933	29.1775	20.2017	0.708333	20.7358	26.535	38.87	-6.97	300.51	272.017	437.29	385.713	327.721	290.123	285.008	250.537	-2.68833	185.523	23.5825	104.577	4.785	12.215	54.705	28.9908	20.7608	0.285833	20.3075	27.4233	38.87	-6.97	296.27	275.399	435.831	376.692
2021-03-16 11:20:00	580	12.1	23.2	63	0.3	23.9	8.1	18.9	28	2.82	164.358	55.3267	105.889	14.2842	21.5358	32.0942	29.1792	20.3658	0.7	20.5408	26.9225	38.87	-6.97	302.79	272.331	439.751	385.443	332.584	289.791	299.613	249.944	8.41083	188.308	24.77	156.388	5.045	12.2892	30.1225	29.3975	20.9875	0.283333	20.4592	27.2125	35.6308	-6.38917	297.658	275.232	436.733	376.436
2021-03-16 11:30:00	581	20.7	36.4	56.8	0.3	20.2	7.7	19.8	26	4.92	166.575	50.31	143.66	13.4008	18.8567	20.1592	29.1717	20.7475	0.7	20.605	27.5083	38.87	-6.97	301.492	272.069	439.553	385.629	325.663	288.014	292.28	249.228	9.46167	193.712	29.2425	144.435	4.67917	11.5367	27.7342	29.2158	21.1958	0.283333	20.6342	27.6342	38.87	-6.97	298.197	275.385	437.815	376.822
2021-03-16 11:40:00	582	21.7	31.6	62	0.3	27.1	7.4	19.8	27	1.625	168.967	45.4375	119.807	13.7067	18.1292	33.5975	29.13	21.1958	0.7	20.5383	27.8475	38.87	-6.97	302.082	272.261	439.68	386.226	324.354	288.085	295.675	249.055	6.37083	198.395	23.1383	144.915	4.66083	11.2975	38.0183	29.3158	21.41	0.29	20.4833	28.115	38.87	-6.97	297.946	275.94	437.508	377.058
2021-03-16 11:50:00	583	16.2	24.3	63.2	0.3	23.7	7.5	19.7	27	4.7575	168.875	44.8308	131.945	12.2133	17.7158	19.8125	29.3025	20.3358	0.7	20.6283	27.4667	38.87	-6.97	301.855	272.559	439.805	385.689	323.754	288.946	290.458	248.758	10.2575	184.848	23.6825	148.589	4.10083	10.5283	46.29	29.3308	20.7767	0.285833	20.7575	27.3775	38.87	-6.97	297.172	275.704	435.895	376.737
2021-03-16 12:00:00	584	10.9	24.4	67.2	0.3	19.8	6.3	20.4	25	4.2975	170.648	43.6075	107.81	12.5675	16.3658	16.6533	29.1992	20.0625	0.7	20.7367	26.2067	38.87	-6.97	303.397	272.697	441.156	386.503	324.488	287.679	297.47	249.463	4.87	186.222	23.2817	124.394	4.24917	10.78	52.6758	29.3233	20.2125	0.280833	20.7125	26.3917	38.87	-6.97	298.512	275.696	436.493	376.771
2021-03-16 12:10:00	585	12.4	28.6	67.1	0.3	17.8	6.7	20.5	25	7.8175	170.793	46.8275	148.124	10.5017	16.1842	19.38	29.4542	19.9792	0.7	20.8558	26.3558	38.87	-6.97	302.298	272.42	440.497	386.095	326.32	288.186	294.22	249.532	5.73667	193.158	23.7517	136.238	3.36583	9.87917	38.2867	29.4533	20.285	0.283333	21.1625	26.2508	38.87	-6.97	296.555	275.913	436.962	376.952
2021-03-16 12:20:00	586	13.1	23.7	69.3	0.3	15.6	5.4	21	24	3.0025	171.688	45.7267	127.3	11.4475	14.8792	19.2467	29.535	20.1425	0.7	21.1208	26.4358	38.87	-6.97	301.985	272.513	439.728	386.645	325.142	288.494	295.094	249.647	3.48417	198.973	21.735	110.698	3.6	10.5483	27.8717	29.53	20.5883	0.268333	21.3217	26.37	38.87	-6.97	297.001	275.689	437.375	376.917
2021-03-16 12:30:00	587	8.9	18.2	72.8	0.3	15	4.6	20.7	25	2.0325	172.57	44.1725	117.018	11.2683	14.7625	20.6258	29.885	19.7525	0.7	21.2708	26.0467	38.87	-6.97	301.099	272.693	440.991	386.674	323.152	289.003	291.583	249.397	0.150833	199.037	22.6225	108.797	3.04583	8.58333	23.625	30.2617	19.9967	0.285	21.5308	25.645	38.87	-6.97	295.77	275.331	437.993	377.29
2021-03-16 12:40:00	588	9	20	74.2	0.3	11.4	4.2	21.8	23	-0.1025	174.693	43.885	126.119	9.53917	12.97	20.5808	30.2833	19.3017	0.7	21.5567	25.8483	38.87	-6.97	300.526	273.082	439.53	386.867	324.636	289.748	297.112	249.732	3.0375	196.993	22.2775	115.716	2.84667	8.55	31.2483	30.365	19.5292	0.295	21.955	25.2525	38.87	-6.97	296.812	276.257	436.573	377.266
2021-03-16 12:50:00	589	8.1	18	77.3	0.3	11.7	4	21.4	24	-2.22167	170.13	46.7108	164.69	10.7992	16.82	29.775	30.5133	18.575	0.7	21.7867	24.6867	38.87	-6.97	300.892	272.946	438.954	386.244	327.809	290.542	301.71	249.753	2.93333	192.82	24.2383	125.079	2.92333	7.16833	33.7192	30.6317	18.8925	0.290833	22.2675	24.1183	38.87	-6.97	296.82	276.292	436.28	377.429
2021-03-16 13:00:00	590	8	18.5	77.3	0.3	11	4	21.3	23	1.0775	173.317	50.5783	134.939	10.4775	13.1708	18.5842	30.5658	18.5233	0.733333	21.9425	24.1692	38.87	-6.97	302.123	272.802	442.223	386.893	332.623	290.526	293.423	250.048	1.23083	190.533	27.1358	113.097	3.23417	7.35083	19.3067	30.5108	19.015	0.278333	22.0833	24.0925	35.6908	18.885	296.27	275.706	436.037	377.141
2021-03-16 13:10:00	591	11	19.4	78.4	0.3	10.9	4	21.1	24	3.84	173.597	56.5392	157.026	11.8692	16.09	22.4308	30.6025	18.8617	0.7	22.0917	25.0517	38.87	-6.97	301.487	272.668	439.426	386.461	331.587	291.109	316.121	251.983	10.5675	185.696	38.7083	174.417	3.41833	8.33583	18.6075	30.5992	19.2583	0.29	22.1692	24.975	38.87	-6.97	299.097	275.985	436.942	376.91
2021-03-16 13:20:00	592	23.4	29.9	65.5	0.3	12.1	5.8	21.5	23	4.8525	169.534	56.9067	245.307	12.2	15.9808	19.835	30.905	18.855	0.7	22.2558	24.4842	38.87	-6.97	303.337	272.863	441.349	386.175	332.277	292.405	315.354	251.817	8.07417	191.933	36.305	181.609	3.40917	7.92083	17.2367	31.165	19.2842	0.281667	22.3725	24.4783	38.87	-6.97	298.076	275.721	437.824	377.082
2021-03-16 13:30:00	593	18.6	29.5	67.7	0.3	10.7	4.3	22	23	10.5009	178.405	57.2991	250.517	10.2627	15.55	22	31.4627	20.0518	0.727273	22.51	26.0273	38.87	-6.97	303.803	272.779	443.521	386.171	331.513	292.985	306.607	251.097	11.1042	199.533	32.3917	182.881	3.59083	8.53667	13.6842	31.1983	20.3325	0.299167	22.7383	25.9125	38.87	-6.97	298.332	276.148	440.013	376.737
2021-03-16 13:40:00	594	21.2	26.9	67.3	0.3	10.6	4.9	22	25	9.58333	182.093	53.5017	204.298	12.0625	17.6058	18.325	31.195	20.6142	0.7	22.3942	27.4342	38.87	-6.97	303.437	272.512	443.101	386.155	328.327	292.821	307.885	250.446	3.295	204.78	26.5258	189.931	3.75417	9.69333	26.2867	31.2658	20.9483	0.285833	22.6433	27.3017	38.87	-6.97	296.106	275.363	438.109	376.825
2021-03-16 13:50:00	595	14	21.9	72.3	0.3	10.5	4.3	22.1	26	7.06417	176.588	50.8642	175.772	11.6242	15.8983	15.0208	31.1842	20.5583	0.7	22.5042	27.42	38.87	-6.97	302.247	273.412	441.292	386.822	328.192	292.908	302.033	249.329	3.66273	199.689	27.2	162.397	3.62909	8.79364	19.7964	31.2009	21.2009	0.29	22.6382	27.3545	38.87	-6.97	296.936	276.052	437.787	376.764
2021-03-16 14:00:00	596	9.2	23	71.8	0.3	12.2	4.4	21.7	26	3.1275	175.065	50.5542	145.698	10.87	15.8175	14.2	31.0317	20.5492	0.7	22.3942	27.3125	38.87	-6.97	302.139	272.815	441.772	386.849	330.34	293.584	291.812	248.809	1.89333	199.997	27.7217	134.105	3.54	8.5625	22.2825	30.8417	21.3308	0.2875	22.4642	27.3558	38.87	-6.97	296.823	275.933	437.967	376.668
2021-03-16 14:10:00	597	8.1	15.4	78.4	0.3	12.7	4.7	21.3	27	2.95417	176.489	51.895	153.12	14.3625	18.51	23.3567	30.8242	20.4292	0.708333	22.1792	27.2183	38.87	-6.97	301.033	272.636	439.81	386.658	329.115	293.332	310.489	249.863	5.4675	198.952	30.42	150.938	3.34917	7.52083	19.3142	30.6292	21.13	0.291667	22.1925	27.3042	35.7883	11.9108	297.341	275.952	438.047	377.344
2021-03-16 14:20:00	598	11.5	19.3	73.4	0.3	9.2	4	22	25	0.225833	172.438	50.3633	202.862	21.3233	21.8067	31.0367	31.5333	20.1317	0.7	22.4292	26.73	38.87	-6.97	300.372	272.974	439.698	387.009	327.243	293.519	308.205	249.748	1.63833	197.431	28.8758	191.93	7.16	11.0892	38.645	30.7958	20.8608	0.294167	22.3833	27.1667	38.87	-6.97	296.25	275.488	437.341	377.015
2021-03-16 14:30:00	599	6.5	14.1	78.7	0.3	14.2	7.8	22.7	24	-1.825	167.461	51.7675	219.651	13.5658	21.4742	21.9183	31.41	19.4875	0.708333	22.7158	25.9717	38.87	-6.97	300.761	273.097	437.737	386.663	332.511	294.686	307.257	250.854	4.31167	192.002	30.44	209.215	3.82833	11.2008	28.39	31.5025	19.9392	0.290833	23.1725	25.4925	38.87	-6.97	296.897	275.986	436.426	377.387
2021-03-16 14:40:00	600	10.5	19	71.4	0.3	16.5	5.5	24.7	21	-5.20583	159.098	54.56	146.521	10.365	13.2167	19.2525	32.4392	17.71	0.75	23.6558	23.2775	38.87	-6.97	298.61	273.127	436.139	386.837	330.428	295.143	289.217	250.236	-6.81583	172.186	21.3417	126.863	3.40583	7.67917	15.4908	32.7667	17.7208	0.308333	24.8125	21.9175	38.87	-6.97	294.112	276.311	431.958	377.483
2021-03-16 14:50:00	601	5.1	14.2	77.8	0.3	13.4	4	24.5	20	-9.5275	155.122	50.7567	109.381	9.04	11.375	17.0992	32.5175	17.0983	0.725	24.3375	21.6533	38.87	-6.97	298.514	272.988	436.936	386.866	335.481	296.008	287.905	251.267	-10.0225	159.648	19.095	122.773	2.775	7.5975	16.775	33.6417	16.6125	0.314167	25.62	20.2808	38.87	-6.97	293.903	276.293	431.087	377.662
2021-03-16 15:00:00	602	8.9	17.6	76.3	0.3	10.9	3.7	23.8	20	-10.6375	157.716	50.4717	100.622	8.515	12.4425	16.9425	32.7233	16.3358	0.708333	24.4542	20.6567	38.87	-6.97	298.966	272.933	438.293	386.929	333.241	297.652	284.601	251.654	-10.3942	151.718	21.7267	123.548	2.60583	6.86667	16.0867	34.2	15.5817	0.3175	26.1833	18.8217	38.87	-6.97	294.733	276.522	431.962	377.121
2021-03-16 15:10:00	603	9.4	19	75.8	0.3	9.5	3.6	23.8	19	-10.4508	155.447	49.2983	82.3233	8.82833	11.7633	14.8408	32.83	16.0692	0.775	24.5792	20.2442	38.87	-6.97	297.905	272.483	436.572	386.59	334.483	298.457	283.146	251.875	-14.1833	156.945	21.0942	114.253	2.39	6.0775	14.9267	34.6292	15.1392	0.321667	26.4125	18.2717	38.87	-6.97	293.258	276.297	431.358	377.332
2021-03-16 15:20:00	604	5.9	14	80.1	0.2	7.7	3.1	23.6	19	-11.5258	154.414	49.385	102.247	10.3383	12.79	18.9367	33.2275	15.7825	0.741667	24.7325	20.035	38.87	-6.97	298.603	272.219	436.945	386.464	334.123	299.62	286.365	251.361	-13.8225	155.896	22.3183	119.791	2.63	7.0725	25.8967	35.1375	14.7092	0.308333	26.7317	17.72	38.87	-6.97	294.103	275.79	432.253	377.035
2021-03-16 15:30:00	605	5.7	14.6	78.5	0.2	8.8	2.8	24	19	-11.495	149.517	48.3192	115.039	8.0625	10.5125	14.9542	33.5408	15.3383	0.775	25.2225	19.3142	38.87	-6.97	298.918	272.165	436.987	385.613	336.618	300.115	296.831	251.81	-15.2417	150.068	18.1675	122.832	2.16667	6.1075	18.32	35.835	13.9558	0.316667	27.46	16.7642	38.87	-6.97	293.232	275.77	431.052	376.83
2021-03-16 15:40:00	606	6	13.9	76.9	0.3	8.1	3	24.2	18	-11.2583	147.646	52.38	137.622	8.34083	11.7367	13.6858	33.6633	15.035	0.791667	25.345	18.9692	38.87	-6.97	297.683	272.624	435.486	386.088	339.936	301.591	280.887	251.339	-16.2267	146.686	20.4767	161.862	2.4875	8.16917	38.6983	36.3042	13.6125	0.315833	27.8017	16.3983	38.87	-6.97	293.818	275.527	432.136	376.619
2021-03-16 15:50:00	607	9.5	19.5	71.9	0.3	12	3.7	24.1	18	-13.46	141.756	52.8192	80.8508	9.1275	11.0133	19.0808	34.0683	14.5475	0.783333	25.6458	18.4067	38.87	-6.97	299.239	272.629	435.63	385.822	340.298	303.169	284.348	251.524	-16.0492	141.853	20.6892	112.062	2.08167	5.64	31.06	36.925	13.0558	0.3125	28.2492	15.7875	38.87	-6.97	293.511	275.498	430.695	376.363
2021-03-16 16:00:00	608	8.1	20.7	72.1	0.2	7.8	2.7	24.7	17	-10.0092	141.588	50.0358	226.626	7.80583	11.4317	13.9	34.4717	14.46	0.8	26.2558	18.0258	38.87	-6.97	298.956	272.676	437.632	385.941	343.344	303.863	314.858	252.189	-17.6092	138.525	23.6158	172.333	2.21083	6.95083	49.6092	37.4442	12.765	0.320833	28.7392	15.43	38.87	-6.97	293.989	275.985	430.44	375.866
2021-03-16 16:10:00	609	9.1	21	73.3	0.3	10	3	24.7	17	-11.4658	142.298	56.905	151.968	7.515	12.1317	16.3542	34.1917	14.3117	0.8	25.7917	17.6667	38.87	-6.97	298.447	272.63	435.472	385.581	340.613	304.044	283.762	251.447	-15.8867	136.163	39.2317	134.572	2.2275	6.74417	38.2067	36.6367	12.9392	0.31	27.7967	15.6608	38.87	-6.97	293.217	274.977	431.268	375.15
2021-03-16 16:20:00	610	12.6	24.6	73.6	0.3	11.4	3.5	23.8	18	-11.5975	143.807	53.8925	81.4108	7.04167	11.0133	15.8642	33.8075	14.4	0.775	25.4658	17.8792	38.87	-6.97	298.918	272.358	436.938	384.716	339.067	304.668	278.411	250.787	-18.4617	158.738	26.3675	100.608	2.14333	6.07917	31.645	35.7717	13.4558	0.313333	26.9858	16.3933	38.87	-6.97	292.654	274.439	432.544	375.003
2021-03-16 16:30:00	611	5.9	16.4	76.4	0.3	8.4	3	23.7	18	-12.485	148.838	52.8125	98.3342	6.1975	8.77333	11.4192	33.65	14.2533	0.8	25.3742	17.7483	38.87	-6.97	297.596	272.484	435.595	385.17	338.967	304.618	291.113	250.856	-16.9692	164.341	26.0675	118.463	2.0725	6.1825	21.7383	35.3675	13.6317	0.33	26.5892	16.5283	38.87	-6.97	293.048	274.558	433.061	374.802
2021-03-16 16:40:00	612	6.1	17.7	78	0.3	9	3.1	23.5	18	-11.8842	144.656	52.885	119.763	7.84583	9.93333	12.9492	34.0133	14.0783	0.791667	25.3367	17.4925	38.87	-6.97	299.548	272.184	436.872	384.732	339.176	304.959	284.543	249.631	-13.73	165.666	24.9	138.718	2.1675	5.91	25.6475	35.3433	13.435	0.315	26.665	16.1883	38.87	-6.97	294.688	274.419	433.832	375.025
2021-03-16 16:50:00	613	7.7	20.3	74.6	0.3	11.9	3	24	17	-8.905	142.093	55.2325	91.9108	7.59167	11.065	16.1275	34.435	13.4333	0.775	25.5542	16.8558	38.87	-6.97	298.075	271.728	435.878	385.098	342.873	304.884	280.798	249.845	-9.3375	153.912	24.4533	119.943	2.11917	7.18417	24.2175	35.5233	12.8617	0.3275	26.9142	15.5117	38.87	-6.97	294.062	275.135	432.778	375.002
2021-03-16 17:00:00	614	8.3	20.9	76.3	0.3	12.9	3.1	23.8	16	-14.3292	151.083	58.6392	97.7733	7.68667	9.68083	21.4542	33.4358	13.2058	0.791667	24.9992	16.49	38.87	-6.97	297.562	271.783	436.601	384.74	341.128	304.887	293.764	250.925	-12.8725	161.477	26.3667	114.898	2.11167	6.13417	20.2908	34.8433	12.6233	0.309167	26.3925	15.305	38.87	-6.97	294.338	274.569	432.628	374.83
2021-03-16 17:10:00	615	9.8	16.2	76.9	0.3	8.4	2.6	23.3	16	-12.4473	153.01	58.0855	131.396	9.58	13.5527	16.1618	33.5709	13.3064	0.754545	24.9655	16.4764	38.87	-6.97	299.529	271.117	437.973	384.804	340.853	305.006	286.716	248.987	-9.8575	162.111	27.3133	127.455	2.20083	6.2725	34.085	35.2733	12.7383	0.313333	26.2533	15.2525	35.6617	2.6525	295.327	274.571	434.176	375.217
2021-03-16 17:20:00	616	10.2	23.7	70.7	0.3	12.8	3.1	23.6	16	-5.66583	148.809	59.7775	132.811	8.71583	13.5175	27.61	33.9775	12.9575	0.775	25.245	16.3317	38.87	-6.97	300.178	271.902	436.579	384.753	345.2	304.089	295.941	249.588	-4.5875	157.308	27.2467	143.977	2.36583	7.95083	35.5383	35.4075	12.3775	0.33	26.4558	15.1092	38.87	-6.97	295.576	274.797	433.489	375.397
2021-03-16 17:30:00	617	21	31.2	66.1	0.3	16.3	4.3	23.1	16	-2.898	149.868	60.181	147.022	8.976	12.105	22.718	33.524	14.021	0.78	24.713	17.381	38.87	-6.97	301.411	271.854	438.124	385.018	338.873	304.653	294.787	249.492	-2.32333	170.63	24.55	171.463	2.93	7.16917	25.3383	35.0983	13.1542	0.3175	26.2225	15.9567	38.87	-6.97	297.216	274.832	437.3	375.379
2021-03-16 17:40:00	618	10	24.1	70.2	0.3	13.7	4.2	21.9	19	0.291667	154.089	58.7667	150.636	8.51	13.075	22.2633	33.0308	14.6992	0.791667	24.3092	18.7658	38.87	-6.97	301.408	272.22	438.808	385.108	337.006	302.668	294.4	248.901	2.90667	174.367	29.5658	194.023	2.73167	8.26	28.515	34.2408	14.2025	0.2975	25.3142	17.5625	38.87	-6.97	297.334	274.361	436.746	375.197
2021-03-16 17:50:00	619	12	28.7	65.1	0.3	10.5	3.5	21.7	20	2.845	163.387	60.6533	127.651	9.28333	13.7267	20.42	32.5683	15.2017	0.716667	23.6958	19.6	38.87	-6.97	303.26	271.267	438.996	385.058	336.008	300.928	294.963	247.03	2.27917	183.298	27.3892	150.912	2.485	6.16833	21.6567	33.3392	15.0575	0.32	24.4158	18.725	38.87	-6.97	296.927	274.443	436.688	374.979
2021-03-16 18:00:00	620	12	31.5	63.1	0.3	12.2	4	21.7	20	8.99917	157.847	60.0417	156.732	10.1525	13.1692	17.0425	32.2708	15.5575	0.766667	23.36	20.285	38.87	-6.97	302.381	271.6	437.908	385.59	333.738	300.541	305.363	246.725	7.99333	183.484	30.8942	171.368	3.2325	8.465	34.19	32.6817	15.6133	0.3175	24.0708	19.4867	38.87	-6.97	298.627	274.476	436.925	374.947
2021-03-16 18:10:00	621	9.4	30.9	62.5	0.3	11.8	4.2	21.8	20	6.65917	160.463	57.7975	178.872	15.5017	19.4733	27.895	32.075	16.0833	0.741667	23.175	20.9925	38.87	-6.97	304.319	271.739	439.967	385.416	334.354	298.527	307.618	247.843	8.46917	191.505	28.5542	176.467	5.29417	11.1167	31.2308	32.3333	16.2983	0.310833	23.4725	20.3867	38.87	-6.97	297.898	274.709	437.583	375.332
2021-03-16 18:20:00	622	8.5	26	63.2	0.3	19	7.4	21.3	22	13.5875	158.548	58.1525	203.021	14.2175	18.5242	23.2575	31.625	16.8858	0.708333	22.745	21.9525	38.87	-6.97	304.748	272.238	438.913	385.664	331.493	297.403	305.844	247.459	12.7958	186.287	32.7433	183.724	4.58917	10.6742	26.7092	31.6767	17.2142	0.3025	23.2167	21.4958	38.87	-6.97	299.45	274.527	437.848	375.537
2021-03-16 18:30:00	623	17.6	34.2	50.5	0.3	16.5	6.4	21.3	22	17.3117	151.438	54.5625	219.226	13.2392	18.5083	16.8758	31.6692	17.3	0.733333	22.5592	23.0925	38.87	-6.97	306.908	272.353	438.489	385.915	331.624	296.249	315.497	247.201	21.09	178.905	27.2567	194.574	3.69333	9.95667	41.6408	31.7325	17.635	0.301667	23.1725	22.4225	38.87	-6.97	301.918	274.623	437.079	375.768
2021-03-16 18:40:00	624	16.5	48	40.4	0.3	20	5.9	21.7	22	19.1133	146.839	52.1317	243.147	14.2433	18.6442	18.7025	31.6942	17.4567	0.733333	22.4425	23.475	38.87	-6.97	305.549	271.847	437.948	385.867	327.348	295.475	323.285	246.965	23.8942	168.627	26.6283	223.436	3.9925	9.95667	42.1558	31.8317	17.7175	0.3	23.1842	22.6467	38.87	-6.97	301.449	275.7	436.169	376.428
2021-03-16 18:50:00	625	9.5	41.7	42.3	0.3	21.7	5.7	21.8	23	17.2775	149.843	48.2192	264.56	15.5333	17.9425	21.7425	31.54	17.6975	0.75	22.2475	24.0925	38.87	-6.97	306.233	272.332	438.613	386.838	326.77	294.974	309.723	247.025	19.9658	171.554	24.8325	261.095	4.40917	10.8275	60.03	31.6992	18.0542	0.300833	23.4433	22.96	38.87	-6.97	300.371	275.241	436.133	376.246
2021-03-16 19:00:00	626	10	43.3	43.8	0.3	25	6.8	21.2	24	22.7608	146.852	48.81	250.768	19.8233	25.5592	22.5917	31.2342	18.3875	0.725	21.8875	24.9758	38.87	-6.97	308.228	272.554	438.783	387.024	327.279	294.622	320.903	248.303	25.3442	165.746	25.0325	228.837	5.91333	16.0725	85.33	31.4708	18.53	0.310833	22.8292	23.7092	38.87	-6.97	302.25	275.603	435.432	376.289
2021-03-16 19:10:00	627	12.2	49.6	35.8	0.3	34	10.4	20.8	25	24.365	143.528	47.22	256.003	16.6217	24.1	37.9875	31.2992	19.02	0.716667	21.6417	26.03	38.87	-6.97	306.749	272.36	437.083	387.249	325.521	292.54	317.086	247.026	26.0433	160.046	22.8567	202.921	4.73833	14.4642	66.7625	31.2867	19.16	0.296667	22.4925	24.725	38.87	-6.97	302.014	275.469	435.243	376.878
2021-03-16 19:20:00	628	10.8	45.1	34	0.3	28.5	8.4	20.4	26	24.4208	138.553	49.5658	291.286	16.37	24.065	34.4467	30.8367	19.19	0.7	21.4417	26.4508	38.87	-6.97	308.582	272.162	437.884	386.448	330.555	291.594	328.243	246.843	28.44	156.529	26.9792	255.868	4.84583	12.45	36.015	31.21	19.3492	0.2975	22.345	25.2633	35.7475	17.2108	303.278	275.362	434.424	377.019
2021-03-16 19:30:00	629	21.9	57.9	28.5	0.4	20.6	7.5	20.3	26	24.5958	142.235	51.47	331.639	16.7717	21.0192	22.9692	30.4183	19.6333	0.7	21.2975	26.9942	38.87	-6.97	306.908	272.753	437.522	387.603	326.684	290.156	332.144	247.242	25.785	163.126	25.9417	287.891	3.95583	11.0217	27.9958	30.725	19.7375	0.293333	22.13	25.6925	38.87	-6.97	301.339	274.921	436.199	376.998
2021-03-16 19:40:00	630	19.7	46.3	33.8	0.4	16.6	6.5	19.6	28	21.635	142.61	46.8383	305.859	16.39	22.3942	24.1608	30.1883	19.9242	0.7	20.8333	27.4192	38.87	-6.97	306.554	272.825	437.234	387.235	324.112	290.099	317.218	248.334	23.8075	163.983	21.665	262.341	3.715	10.3575	21.3875	30.3517	20.2842	0.3	21.5175	26.4625	38.87	-6.97	301.481	275.288	434.985	377.396
2021-03-16 19:50:00	631	11	43.9	36.3	0.4	16	6.2	19.4	28	20.9333	140.033	43.4142	261.389	16.6442	21.0475	17.0475	30.3625	19.8142	0.7	20.6317	27.5817	38.87	-6.97	307.312	272.29	436.742	387.499	323.446	289.665	321.146	248.12	26.4708	155.385	19.415	235.312	3.91333	10.6175	45.0242	30.1842	20.2308	0.291667	21.3483	26.5275	38.87	-6.97	302.848	275.856	433.92	377.81
2021-03-16 20:00:00	632	13.2	52.2	27.7	0.4	19.8	6.7	19.6	27	23.7964	138.322	43.13	298.385	14.7073	19.5182	23.0055	30.4364	19.7891	0.7	20.5427	27.72	38.87	-6.97	307.017	273.113	436.626	388.041	323.016	288.248	321.943	249.037	30.0333	147.01	20.1117	255.311	4.20083	10.8	64.1692	30.2433	20.1458	0.295833	21.4558	26.3592	38.87	-6.97	302.48	275.671	432.902	378.041
2021-03-16 20:10:00	633	18.8	55.9	24	0.4	22.3	7.1	19.6	27	22.7909	142.303	44.3018	353.052	17.1536	21.3964	23.2873	29.9082	19.7745	0.709091	20.4336	27.67	38.87	-6.97	307.537	273.197	438.385	388.308	328.058	288.523	327.817	249.186	24.4392	152.204	18.4108	288.862	4.08667	12.405	53.6483	30.2242	20.04	0.28	21.39	26.2133	38.87	-6.97	301.809	275.742	433.759	377.82
2021-03-16 20:20:00	634	11.4	47.8	33	0.4	22.9	7.2	19.3	27	23.3592	144.873	46.2558	291.103	15.7067	21.2592	20.835	29.5825	20.4575	0.7	20.1933	28.31	38.87	-6.97	306.842	273.096	437.967	388.152	320.012	287.464	318.163	248.832	23.2983	161.088	19.1892	247.983	4.02833	12.205	43.9342	30.0292	20.5	0.274167	21.2983	26.91	38.87	-6.97	300.883	275.578	434.826	377.65
2021-03-16 20:30:00	635	14.7	45	31.8	0.4	22.3	7.1	18.6	29	20.2142	145.808	38.7633	271.368	14.3675	21.3583	34.9375	29.3658	20.9892	0.7	20.0275	29.21	38.87	-6.97	306.115	272.777	437.877	388.127	320.152	286.873	321.301	248.143	21.5158	162.99	16.855	220.988	3.84917	11.6283	37.2042	29.6692	20.9792	0.275	20.8867	27.68	35.6308	-6.38917	301.017	275.696	434.738	377.634
2021-03-16 20:40:00	636	9.8	41.4	37.7	0.4	15.7	6.2	18.3	30	17.9317	148.872	37.6283	235.759	12.795	15.6083	30.9008	28.9267	21.7425	0.7	19.5442	30.0392	38.87	-6.97	305.368	272.793	438.712	388.351	318.564	286.417	304.301	246.966	17.8042	170.449	10.7617	192.656	3.7425	9.4825	43.2425	29.2025	21.6433	0.2825	20.3983	28.5658	38.87	-6.97	300.174	275.168	435.913	377.773
2021-03-16 20:50:00	637	7.1	32.8	44.1	0.4	12.7	5.7	17.5	32	18.4036	149.628	36.0773	175.135	14.5891	17.6582	22.2555	28.3782	22.3218	0.7	19.3245	31.25	38.87	-6.97	305.951	273.145	437.427	388.622	316.372	285.237	305.122	247.118	18.15	176.87	9.375	143.502	4.23333	9.75333	19.4142	28.7625	22.335	0.291667	19.9825	30.0392	38.87	-6.97	299.93	275.523	435.966	377.899
2021-03-16 21:00:00	638	5.5	30	43.9	0.3	12.2	5.7	17.2	33	18.7842	148.051	34.6258	221.97	13.5158	16.6042	18.5742	28.2467	22.6333	0.7	18.8267	31.8158	38.87	-6.97	305.69	272.812	438.192	387.994	317.519	284.15	317.743	248.333	16.4233	175.463	7.55167	184.822	4.27083	8.96417	17.6892	28.4792	22.6425	0.275833	19.5975	30.5075	38.87	-6.97	299.36	275.559	435.575	378.12
2021-03-16 21:10:00	639	7.5	32.4	41.8	0.3	12.6	6.4	17.2	33	19.2036	148.884	36.9227	253.971	17.6364	21.9873	20.8891	27.69	23.2118	0.690909	18.52	32.3955	38.87	-6.97	305.051	273.003	438.489	388.801	316.745	283.203	310.092	248.317	16.7558	177.33	9.3125	190.135	4.84417	10.8542	22.6108	28.1458	23.0933	0.280833	19.3508	31.0717	38.87	-6.97	300.047	275.688	436.611	377.89
2021-03-16 21:20:00	640	9.1	29.7	45.7	0.3	11.7	6.8	16.6	35	16.2558	153.053	35.03	224.182	12.4967	17.8417	16.725	27.2925	23.6083	0.7	18.2425	32.9792	38.87	-6.97	304.406	273.283	438.793	388.772	314.912	282.81	313.762	248.012	15.3217	181.116	7.40167	164.714	3.9875	9.82333	26.0033	27.4	23.8333	0.266667	18.7417	31.9133	38.87	-6.97	298.733	275.433	436.545	377.771
2021-03-16 21:30:00	641	6.4	22.3	50.4	0.3	12	6.3	16	36	17.1342	155.12	33.865	216.749	11.6542	14.3792	18.4575	26.8542	24.1775	0.7	17.6967	34.1233	38.87	-6.97	305.203	273.399	438.902	388.933	315.404	282.391	307.085	248.335	16.0233	183.231	6.58417	168.325	3.57833	9.83417	35.7875	26.9742	24.5017	0.27	18.2483	33.15	38.87	-6.97	299.474	275.387	437.341	378.279
2021-03-16 21:40:00	642	5.8	22.8	50	0.3	10.2	5.4	15.9	37	17.1275	153.682	32.9733	178.743	12.2775	13.8783	17.9758	26.4392	24.6633	0.675	17.3217	35.0117	38.87	-6.97	304.277	273.238	439.08	389.504	313.115	282.473	301.387	247.777	19.43	185.709	12.0817	155.04	4.2875	10.585	27.5408	26.3617	25.2867	0.261667	17.865	34.1433	38.87	-6.97	299.244	275.585	438.441	378.307
2021-03-16 21:50:00	643	4.2	20.6	52	0.3	11.7	6.2	15.4	38	16.6083	155.663	30.5017	153.634	11.0192	13.4217	17.4833	26.2675	25.4167	0.616667	17.33	35.7033	38.87	-6.97	304.344	273.464	438.858	389.043	311.242	281.776	299.794	246.778	17.5367	191.887	11.6775	117.722	3.78417	9.465	37.7133	26.1942	25.6783	0.245833	17.5375	34.9792	38.87	-6.97	299.538	275.97	438.851	378.225
2021-03-16 22:00:00	644	5.4	17.6	52.6	0.3	10.5	5.1	15.2	39	16.1567	155.654	28.6375	143.571	12.4992	15.1683	14.0442	25.8592	25.7292	0.65	16.8233	36.5867	38.87	-6.97	304.109	273.309	438.813	389.192	310.737	279.635	298.508	247.161	17.4642	192.893	10.295	114.656	4.04417	10.8458	37.0658	25.8133	26.3392	0.2475	17.2708	35.7558	38.87	-6.97	298.978	275.526	439.096	378.515
2021-03-16 22:10:00	645	3.3	14.2	54.8	0.3	10.9	5.4	14.9	40	14.4817	158.514	28.1775	154.062	11.7533	15.0358	14.8567	25.6792	25.9167	0.7	16.6117	37.2467	38.87	-6.97	303.349	273.251	440.055	389.694	310.153	279.917	302.357	248.016	16.4733	194.178	9.05167	129.969	4.23417	9.89917	34.8683	25.6483	26.3892	0.245833	17.2	36.3825	38.87	-6.97	298.461	276.077	438.446	378.517
2021-03-16 22:20:00	646	2.4	13.5	57.5	0.3	10.4	6	14.9	40	12.9517	164.216	27.7325	170.348	11.905	16.1383	15.965	25.4433	26.2833	0.683333	16.5158	37.2908	38.87	-6.97	303.207	273.238	439.644	389.297	310.524	279.998	305.528	247.79	15.2467	193.928	9.09417	152.794	4.385	10.6342	44.9975	25.4	26.6958	0.2375	16.8892	36.58	38.87	-6.97	298.152	276.169	438.925	378.66
2021-03-16 22:30:00	647	2.5	12	59.7	0.3	10.1	5.8	14.9	40	14.99	159.254	27.9327	177.406	10.6382	13.0318	16.0009	25.2909	26.5518	0.7	16.4218	37.7373	38.87	-6.97	303.759	273.521	439.438	389.24	309.767	279.505	306.455	247.943	16.4308	194.357	9.35	151.839	4.28083	9.28917	27.4442	25.275	27.08	0.235	16.7125	37.2042	38.87	-6.97	298.802	276.212	438.677	378.95
2021-03-16 22:40:00	648	1.6	10.1	60.5	0.3	8.4	5.6	14.8	41	14.0058	160.179	27.4342	174.617	10.5692	14.0025	34.2367	25.1808	26.7342	0.675	16.2892	38.2258	38.87	-6.97	303.294	273.643	439.678	389.602	309.563	278.782	299.443	247.676	14.5067	195.812	9.28083	140.925	3.89167	9.80833	36.6783	25.3892	27.24	0.2425	16.5708	37.6517	38.87	-6.97	297.962	276.045	438.77	378.703
2021-03-16 22:50:00	649	1.1	7.6	63.6	0.3	8.8	5.4	14.7	41	14.1664	156.56	27.0791	143.787	13.3264	15.84	19.95	25.7109	26.8655	0.672727	16.2236	38.2618	38.87	-6.97	304.229	273.693	437.524	388.776	308.725	278.712	300.425	247.706	13.7475	194.154	7.93083	115.234	5.215	9.77667	28.61	25.4358	27.3358	0.254167	16.5108	37.7267	38.87	-6.97	298.173	276.441	438.113	378.834
2021-03-16 23:00:00	650	0.9	7.4	63.7	0.3	8.5	6	14.7	41	15.9767	150.877	26.4875	171.504	13.015	17.5067	22.2867	25.5933	26.905	0.7	16.2133	38.3075	38.87	-6.97	303.499	273.318	438.602	389.385	309.607	278.848	305.055	248.405	16.1742	188.668	7.36583	139.072	5.25083	10.8742	34.3858	25.3317	27.2458	0.255	16.4792	37.8658	38.87	-6.97	298.808	276.507	437.914	378.992
2021-03-16 23:10:00	651	1.6	11.7	58	0.3	10.7	7.4	14.6	41	15.8158	152.887	27.1283	151.356	13.44	15.805	26.6025	25.355	26.8342	0.683333	16.1083	38.5967	38.87	-6.97	303.868	273.642	438.767	389.446	309.183	278.134	297.486	248.234	16.0008	188.277	8.89917	134.493	3.8975	10.265	29.5792	25.1558	27.2975	0.24	16.4575	38.0442	38.87	-6.97	297.796	276.158	437.481	379.004
2021-03-16 23:20:00	652	2.7	11.4	56.6	0.3	8.9	5.1	14.7	41	15.1425	156.424	26.4933	124.338	11.3583	13.5933	22.76	25.5367	26.9692	0.666667	16.4583	38.6533	38.87	-6.97	303.651	273.678	438.567	389.663	309.25	277.42	293.283	249.097	14.6808	188.25	10.055	105.198	4.20583	10.3242	50.0175	25.1558	27.4192	0.24	16.4517	37.9725	38.87	-6.97	298.385	276.397	437.994	379.269
2021-03-16 23:30:00	653	5.3	11.7	54.4	0.2	8.6	4.7	14.1	43	14.97	156.263	27.1025	104.227	12.1058	13.9683	19.5367	25.0417	27.3442	0.675	15.8333	39.6342	38.87	-6.97	303.026	273.367	439.27	389.506	308.81	277.748	291.112	248.407	13.7292	191.145	9.12	80.1492	3.70667	9.47083	26.3058	25.1225	27.7917	0.243333	16.3192	38.7267	38.87	-6.97	297.244	276.712	437.553	379.124
2021-03-16 23:40:00	654	0.5	6.2	60.2	0.2	6	4.6	13.9	44	14.1175	159.305	26.2908	105.885	11.4067	13.7392	20.1867	24.7692	27.8025	0.666667	15.6283	40.5525	38.87	-6.97	303.408	273.83	439.092	389.678	308.003	277.005	295.146	249.34	10.8192	192.751	7.575	92.1867	4.23083	8.77833	25.4733	24.8708	28.1608	0.2425	16.1783	39.3442	38.87	-6.97	297.417	276.044	437.642	379.02
2021-03-16 23:50:00	655	0.9	5.7	60.3	0.2	7.6	5.2	13.8	45	15.495	156.438	25.6717	112.4	11.715	13.7008	18.4233	24.5592	28.3092	0.625	15.4933	41.1908	38.87	-6.97	303.799	273.142	439.033	389.349	307.768	277.244	292.138	248.577	13.2375	190.309	7.01583	81.875	4.46	11.0967	32.2908	24.5975	28.6233	0.22	15.9992	40.3342	38.87	-6.97	297.396	275.914	437.371	379.055
2021-03-17	656	1	7.4	58.7	0.2	13	5.6	13.3	47	14.6183	157.068	25.33	96.9067	10.8408	11.93	21.64	24.1617	28.9258	0.608333	15.265	41.805	38.87	-6.97	302.418	273.796	439.003	389.533	307.17	276.372	291.363	248.203	13.9433	191.3	6.96833	75.2325	3.6625	9.65333	26.2933	24.0933	29.4533	0.23	15.5708	41.2658	38.87	-6.97	297.895	276.451	438.517	379.117
2021-03-17 00:10:00	657	0.9	6.4	60.9	0.2	6.9	4.4	12.9	48	12.8192	160.889	24.7283	97.0858	10.1533	11.6033	16.2517	23.8675	29.2575	0.616667	15.1242	42.3775	38.87	-6.97	302.912	273.567	439.318	389.796	307.117	276.053	291.902	248.615	14.1017	196.024	7.47583	76.2733	3.81083	9.51667	33.2258	23.8625	29.76	0.2275	15.2908	42.0267	38.87	-6.97	297.493	276.243	438.332	379.137
2021-03-17 00:20:00	658	1.3	6.9	60.6	0.2	6.7	4.3	13.1	47	14.2625	158.524	25.1692	96.8933	9.40917	11.9583	18.3325	23.7175	29.3392	0.641667	14.9225	42.3842	38.87	-6.97	303.262	273.557	439.109	389.816	307.217	276.136	291.434	249.018	13.1575	194.473	7.0275	74.6642	3.79167	9.14083	26.9625	23.7292	29.8433	0.220833	15.2175	42.1025	38.87	-6.97	297.39	276.414	438.572	379.095
2021-03-17 00:30:00	659	0.7	5.5	62.4	0.2	6.6	4.3	12.9	47	14.8658	157.729	25.9417	95.4758	9.66667	11.5633	18.9542	23.5033	29.5542	0.691667	14.755	42.5858	38.87	-6.97	302.717	273.113	438.796	390.356	307.863	275.585	291.928	249.059	13.65	192.817	8.28417	74.6975	3.58583	9.46583	30.2817	23.5517	30.1183	0.225	15.4075	42.1525	38.87	-6.97	297.324	276.471	437.489	379.478
2021-03-17 00:40:00	660	0.6	5.6	62.3	0.2	6.2	4.3	12.7	48	15.3192	154.629	25.82	99.565	10.0558	13.2375	17.265	23.5675	29.355	0.708333	14.7475	42.4467	38.87	-6.97	304.311	274.054	438.287	389.636	306.882	276.007	292.632	248.975	17.6225	183.523	6.69167	79.5958	3.98083	8.8625	16.2367	23.7358	29.5883	0.2325	15.025	42.1858	38.87	-6.97	298.892	276.859	436.822	379.373
2021-03-17 00:50:00	661	0.9	13.7	51.5	0.2	5.7	4.3	13.1	46	20.2992	146.472	25.1158	99.5317	9.78417	12.9417	19.1567	23.645	29.3483	0.7	14.8608	42.24	38.87	-6.97	304.488	273.834	437.168	389.561	307.647	275.463	291.041	248.649	20.9783	174.902	8.38083	78.1183	4.25417	9.72583	19.9792	23.7617	29.6658	0.228333	15.5167	42.0817	38.87	-6.97	299.193	276.387	436.098	379.298
2021-03-17 01:00:00	662	1.8	18.6	45.1	0.2	6.9	4.6	12.7	48	20.0533	142.657	26.4692	95.565	11.3742	12.9025	15.575	23.615	29.4967	0.7	14.7433	42.6933	38.87	-6.97	304.334	273.658	436.712	390.151	307.814	275.505	292.386	248.838	22.605	169.911	9.4575	81.2142	4.25	9.37333	32.3092	23.7967	29.7242	0.233333	15.1875	42.3192	38.87	-6.97	299.345	276.802	435.812	379.485
2021-03-17 01:10:00	663	3.4	20.1	42	0.2	6.8	4.7	12.6	49	17.075	144.841	25.9942	101.767	12.3108	15.3692	22.9367	23.6333	29.4083	0.7	14.7067	42.805	38.87	-6.97	302.968	273.908	437.613	390.342	307.767	275.572	293.328	249.562	18.955	174.57	8.15083	87.3225	4.22833	10.7042	19.3083	23.87	29.52	0.241667	14.9125	42.45	38.87	-6.97	298.111	276.549	436.014	379.362
2021-03-17 01:20:00	664	1	11.7	50.8	0.2	7.4	4.9	12.9	47	15.7527	150.241	26.3845	109.072	12.0891	15.3064	19.8709	23.7064	29.2073	0.690909	14.7445	42.4673	38.87	-6.97	303.68	274.071	437.237	390.318	307.919	275.816	295.078	250.445	19.6267	170.252	8.2025	93.92	4.51083	10.5408	23	24.1817	29.175	0.231667	15.2583	42.0583	38.87	-6.97	299.001	276.793	434.73	379.306
2021-03-17 01:30:00	665	1	15.7	46.4	0.2	7.2	5	12.6	48	16.8142	144.188	26.44	113.633	14.1658	16.0325	19.1817	23.6642	29.2708	0.65	14.6975	42.3383	38.87	-6.97	303.551	273.897	436.701	389.566	307.559	275.109	293.75	250.195	19.6817	168.058	7.6475	91.1542	4.29167	11.8775	25.8392	24.0908	29.11	0.234167	15.6333	41.6967	38.87	-6.97	298.423	276.805	434.907	379.362
2021-03-17 01:40:00	666	1.5	14.5	48.6	0.2	8.1	5.1	12.5	48	14.1236	147.906	26.15	107.462	12.0418	14.9618	20.9927	23.6618	28.85	0.627273	14.7427	42.1136	38.87	-6.97	302.333	273.557	437.495	390.792	307.511	274.86	292.563	249.916	15.9442	176.17	8.43417	82.8367	4.02	9.02833	19.0525	23.9425	28.9125	0.2375	15.1583	41.5125	38.87	-6.97	297.937	276.391	436.114	379.584
2021-03-17 01:50:00	667	1.4	9.7	55.8	0.2	6.1	4.6	12.5	48	13.6833	151.183	25.5808	95.2942	11.49	15.9442	18.8608	23.5717	29.1983	0.7	14.585	42.465	38.87	-6.97	303.268	273.904	437.69	389.896	306.719	275.629	290.515	250.246	15.3925	180.643	7.8725	77.2308	4.03167	9.32583	37.3608	23.7608	29.4717	0.230833	14.8817	42.2192	38.87	-6.97	297.481	276.852	436.168	379.473
2021-03-17 02:00:00	668	0.5	7.3	57.3	0.2	6.3	4.5	12.5	48	16.2792	147.778	29.5858	85.7475	11.5017	13.8933	20.5683	23.3558	29.9558	0.7	14.2217	43.5967	38.87	-6.97	303.871	274.152	436.753	389.574	316.997	275.118	289.528	250.603	15.1858	180.549	13.4017	58.445	5.11167	10.83	25.0942	23.3417	30.295	0.230833	14.72	42.7608	38.87	-6.97	298.446	276.027	435.715	379.173
2021-03-17 02:10:00	669	14.8	14.2	49.6	0.2	7.9	5.3	11.8	51	17.7392	145.287	37.2458	79.2325	13.0933	18.5758	34.9242	22.9875	30.4308	0.7	14.0217	44.3458	38.87	-6.97	302.186	274.43	437.75	390.092	306.802	274.329	289.983	249.717	19.6525	174.888	16	58.0308	4.345	10.8283	26.9833	23.23	30.58	0.2225	14.3442	43.6767	38.87	-6.97	297.669	276.482	436.91	379.367
2021-03-17 02:20:00	670	11.3	15	50.8	0.2	7.4	5	11.8	51	14.2758	151.148	26.8617	80.06	10.8267	14.0508	30.655	22.7883	30.75	0.7	13.795	44.9975	38.87	-6.97	303.115	274.014	438.064	390.026	306.832	274.269	289.479	250.618	15.825	184.947	7.81333	64.1633	4.3075	9.27333	23.9483	22.9517	31.1783	0.225833	14.3183	44.31	38.87	-6.97	297.779	276.871	436.908	379.171
2021-03-17 02:30:00	671	0.5	5.7	57.9	0.2	5.5	4.6	11.5	52	17.8417	151.292	26.6567	75.9133	12.9333	15.7575	59.4042	22.665	31.2858	0.7	13.6233	45.4158	38.87	-6.97	302.715	273.98	438.161	389.651	306.449	274.644	288.723	251.006	17.8233	181.529	9.03583	59.445	4.16167	10.7217	28.0417	22.7683	31.3575	0.230833	13.9617	44.8242	38.87	-6.97	297.718	276.795	436.993	379.223
2021-03-17 02:40:00	672	0.5	6.3	57	0.2	6.2	4.8	11.5	52	16.3645	153.253	26.4073	75.5391	12.6027	17.6682	20.7909	22.8336	30.6855	0.7	13.6845	45.2727	38.87	-6.97	303.2	273.874	438.317	390.099	307.136	274.756	289.681	250.385	16.5058	182.212	7.27833	70.7783	4.30833	10.4442	32.2667	22.9475	31.0667	0.2225	14.3425	44.455	38.87	-6.97	297.538	276.766	436.4	379.52
2021-03-17 02:50:00	673	0.8	7.1	56.9	0.2	6.8	5	11.9	51	18.3645	149.758	26.8864	88.2955	10.3809	13.4055	19.2473	22.7927	30.7482	0.7	13.8045	45.0091	38.87	-6.97	304.154	273.625	437.835	390.447	306.878	274.525	292.88	250.535	20.0117	182.104	7.22417	76.8225	4.27333	10.7767	22.2417	22.9425	31.1292	0.229167	14.1625	44.2875	38.87	-6.97	298.596	276.578	437.487	379.485
2021-03-17 03:00:00	674	1.7	11.7	53	0.2	6.2	4.9	11.8	51	19.2833	147.835	26.5833	95.34	10.5283	12.3433	16.9992	22.7067	31.0758	0.7	13.8567	45.1192	38.87	-6.97	303.349	274.146	437.512	389.731	306.218	273.152	292.526	251.21	19.18	178.808	7.06	80.0433	4.5675	12.2992	21.6708	22.8725	31.2833	0.225	14.3075	44.4842	38.87	-6.97	298.394	276.749	436.374	379.266
2021-03-17 03:10:00	675	0.9	11.6	50.8	0.2	6.6	5.1	11.6	52	18.3733	147.303	25.735	93.7942	11.3425	15.005	18.6083	22.5817	31.3683	0.7	13.75	45.4467	38.87	-6.97	303.038	274.195	437.663	390.623	306.423	274.363	291.793	250.11	20.2683	176.529	8.82583	75.8983	4.73583	10.9817	23.9808	22.7783	31.5425	0.230833	13.99	45.23	38.87	-6.97	297.75	276.435	436.666	379.296
2021-03-17 03:20:00	676	0.6	9.1	52.5	0.2	6.1	4.9	11.6	52	17.71	148.754	26.1267	92.2125	10.95	14.3708	16.7317	22.4475	31.7458	0.675	13.615	45.8842	38.87	-6.97	303.534	274.058	438.302	390.633	306.107	273.303	291.317	250.602	18.4925	178.183	9.24667	69.9342	4.57917	11.5883	41.9658	22.6433	31.9108	0.2275	13.7892	45.6667	38.87	-6.97	298.141	276.53	436.053	379.299
2021-03-17 03:30:00	677	1.2	9.2	51.8	0.2	6.3	5	11.2	54	19.2892	147.946	26.2783	92.6608	11.8042	15.3058	25.595	22.2	32.21	0.691667	13.4942	46.3183	38.87	-6.97	303.923	274.017	437.098	390.138	307.645	273.84	292.662	250.414	21.8483	173.14	9.67917	73.8167	4.66417	11.54	20.36	22.4075	32.315	0.2375	13.5425	46.3708	38.87	-6.97	298.847	276.812	436.103	379.199
2021-03-17 03:40:00	678	5.5	11.3	47.4	0.2	7	5.4	11.2	54	21.0217	143.275	27.3083	94.9967	12.0175	14.9092	18.0917	22.4175	32.4975	0.7	13.2967	47.11	38.87	-6.97	303.485	274	437.392	390.457	305.648	273.452	292.26	250.173	22.7325	170.747	9.98833	77.0475	4.415	11.1275	27.0958	22.3308	32.5775	0.249167	13.43	46.8808	38.87	-6.97	298.117	276.827	436.009	379.46
2021-03-17 03:50:00	679	2.2	11.4	47.5	0.2	7	5.3	11.2	54	21.0217	145.252	26.7333	95.6992	11.6058	14.1875	16.675	21.9692	32.8683	0.691667	13.53	47.655	38.87	-6.97	304.952	273.655	437.65	389.983	307.716	274.017	293.484	250.824	20.0033	175.197	8.58	70.0733	4.88333	11.6692	33.7067	22.2558	32.7442	0.223333	13.37	47.2192	38.87	-6.97	298.298	276.332	436.205	379.329
2021-03-17 04:00:00	680	3.5	13	46.6	0.2	6.2	5.2	10.8	56	21.1664	123.17	15.3609	88.6073	13.0145	16.1255	21.3682	21.9136	32.98	0.690909	12.7691	48.84	38.87	-6.97	303.021	273.587	436.674	389.792	306.967	274.001	290.99	250.301	23.6475	171.743	8.30917	74.6042	5.3175	12.6892	21.0942	22.2283	32.9442	0.220833	13.2425	47.6258	38.87	-6.97	298.892	276.699	435.958	379.303
2021-03-17 04:10:00	681	1	12.8	43.2	0.2	6.8	5.5	10.6	57	17.9725	144.336	26.43	87.9008	10.815	14.1283	22.8467	21.7233	33.2767	0.691667	12.18	50.565	38.87	-6.97	304.162	274.693	437.348	390.183	306.392	273.513	291.375	250.623	21.1127	156.82	3.44273	67.9445	4.86364	9.23636	29.6073	22.4491	32.8909	0.226364	12.9636	48.4864	38.87	-6.97	298.384	276.891	435.298	379.413
2021-03-17 04:20:00	682	0.7	9.8	47.1	0.2	6.8	5.5	10.7	56	22.0291	145.807	26.5009	86.3727	10.3773	12.8518	16.2009	21.3764	33.5509	0.672727	11.6418	51.6536	38.87	-6.97	303.749	274.648	437.721	390.224	306.348	273.894	290.244	250.055	17.6692	175.39	9.55	60.4517	4.9625	11.0292	18.9592	21.9008	33.4408	0.219167	12.3033	50.3608	38.87	-6.97	297.086	276.498	435.882	379.424
2021-03-17 04:30:00	683	1.5	8.1	50.4	0.2	6.4	5.3	10.3	57	17.9942	148.427	25.6742	96.07	13.6183	15.6367	19.0108	21.3775	33.9317	0.641667	11.405	52.1733	38.87	-6.97	303.245	275.325	437.867	389.928	306.319	273.668	294.898	250.922	19.1658	177.722	9.2275	77.4458	5.01	11.4758	20.605	21.385	33.8808	0.2175	11.6083	51.76	38.87	-6.97	298.159	277.044	436.162	379.27
2021-03-17 04:40:00	684	1.2	7.3	52.1	0.2	6.9	5.2	10.4	57	19.4667	149.142	27.1375	112.35	10.5383	13.9708	17.27	21.41	34.1142	0.7	11.435	52.2442	38.87	-6.97	303.404	274.512	437.447	389.451	307.278	273.447	295.655	250.898	20.945	176.495	9.94667	90.7192	4.96917	11.3133	19.945	21.245	34.2558	0.225	11.4375	52.3433	38.87	-6.97	298.344	276.783	436.393	379.538
2021-03-17 04:50:00	685	3.3	8	51.8	0.2	6.5	5.3	10.4	56	16.9175	145.069	26.9733	111.205	13.3708	17.4483	20.3433	21.3608	34.2842	0.666667	11.4217	52.3592	38.87	-6.97	303.135	273.304	436.212	390.577	306.735	273.514	294.823	251.579	20.3875	176.997	9.55833	90.5325	5.08917	10.6883	22.4158	21.2592	34.3508	0.220833	11.3517	53.0883	38.87	-6.97	298.263	276.623	435.78	379.715
2021-03-17 05:00:00	686	2.2	9.2	48.2	0.2	7.7	5.7	10.8	55	21.4367	140.068	26.9542	111.267	12.7108	16.2692	18.6325	21.675	34.3158	0.691667	11.3267	52.7092	38.87	-6.97	304.74	274.354	436.85	390.718	307.668	273.45	295.503	251.276	21.8708	170.083	12.0675	91.605	5.48667	11.6942	32.6175	21.2525	34.2575	0.218333	11.4158	52.7233	38.87	-6.97	298.812	276.697	435.163	379.203
2021-03-17 05:10:00	687	5.3	12.1	45.2	0.2	6.8	5.7	10.6	56	22.9417	144.301	28.565	110.528	11.685	14.1975	20.3717	21.45	34.4483	0.691667	11.3525	52.4917	38.87	-6.97	304.397	275.374	437.835	389.752	307.137	273.832	293.837	250.637	22.4033	168.461	16.6733	87.3742	5.635	13.2192	31.3533	21.19	34.32	0.216667	11.2867	53.2417	38.87	-6.97	298.141	276.673	435.438	379.221
2021-03-17 05:20:00	688	12.8	9.5	45.3	0.2	7.9	5.8	10.5	56	21.7636	143.935	26.9209	112.343	12.3391	15.7373	17.2273	20.9382	34.3582	0.636364	11.2609	52.8291	38.87	-6.97	304.046	274.608	436.8	390.464	306.715	272.667	295.863	251.215	23.1725	169.682	11.6042	88.8592	5.86667	13.4383	24.2592	21.15	34.44	0.2175	11.28	53.2842	35.7417	19.6942	298.939	276.949	435.371	379.546
2021-03-17 05:30:00	689	5.2	10.7	44.1	0.2	8.2	5.8	10.3	57	20.4417	139.093	27.6842	121.187	12.1783	14.9533	16.4208	20.8175	34.5633	0.666667	11.1758	53.285	38.87	-6.97	303.582	274.303	436.19	390.243	308.029	273.161	297.988	251.406	25.1717	164.097	11.7308	90.7575	6.64167	14.3025	31.61	21.1692	34.4167	0.204167	12.0617	51.15	38.87	-6.97	299.225	276.754	434.947	379.748
2021-03-17 05:40:00	690	4.4	13.7	41.5	0.2	9.2	6.7	10.1	58	20.0658	144.128	28.8667	118.514	12.4492	17.2058	32.3075	20.7167	34.665	0.666667	11.4175	53.37	38.87	-6.97	303.748	273.894	437.565	390.039	308.062	273.483	294.534	251.167	23.5783	163.785	10.5742	82.7758	6.01417	13.435	28.4067	21.2258	34.2517	0.230833	12.3358	49.7133	38.87	-6.97	298.635	276.483	434.523	379.322
2021-03-17 05:50:00	691	6.4	15.9	40.2	0.2	9.1	6.3	10.1	58	20.1025	147.079	29.6508	115.242	14.7483	18.54	17.2117	20.5317	35.1833	0.6	10.8417	54.1767	38.87	-6.97	304.342	274.648	436.759	389.603	309.868	272.863	296.918	251.939	23.31	163.667	10.8808	94.5392	6.8775	13.3558	23.9558	21.585	34.4633	0.2125	12.3267	49.6275	38.87	-6.97	298.965	276.695	434.465	379.67
2021-03-17 06:00:00	692	8.1	18.6	37.8	0.2	9.4	7	9.8	59	22.2542	137.022	32.01	144.647	14.4033	19.5675	14.7475	20.5617	35.0925	0.658333	10.76	54.3117	38.87	-6.97	304.699	273.576	435.473	389.964	308.902	272.392	310.455	252.625	26.5817	157.768	11.3925	122.587	5.89583	14.7392	34.3658	21.2958	34.4242	0.220833	12.2775	49.6725	38.87	-6.97	299.751	276.59	434.025	379.25
2021-03-17 06:10:00	693	11	19.9	33.1	0.3	9.3	6.3	10.2	57	26.8433	131.983	30.145	197.466	13.4633	17.06	19.4108	20.7775	34.5258	0.7	10.8417	54.1767	38.87	-6.97	306.813	274.851	435.986	391.048	309.393	272.817	303.522	252.829	27.1083	156.449	11.2375	163.838	5.7325	14.67	42.4508	21.2358	34.2217	0.2225	12.3642	49.4283	38.87	-6.97	300.072	276.544	434.149	379.738
2021-03-17 06:20:00	694	11.2	24.6	28.7	0.3	9.7	6.2	10.4	56	30.935	130.738	36.86	150.606	12.8092	17.69	20.9317	20.805	34.3892	0.7	10.9542	53.5867	38.87	-6.97	305.791	273.759	436.576	390.089	316.217	272.137	299.577	251.66	32.1375	147.229	18.2992	106.231	6.01583	15.4583	46.4242	21.3858	33.8208	0.220833	12.5225	48.9292	38.87	-6.97	300.849	276.635	433.095	379.405
2021-03-17 06:30:00	695	19.6	34.8	23.5	0.3	9.7	6.2	10	58	29.6908	131.514	37.1692	143.785	12.1783	15.5592	22.9258	20.7125	34.49	0.691667	10.9208	53.5742	38.87	-6.97	306.712	273.436	435.677	390.315	310.894	272.571	301.226	253.662	33.3592	145.647	15.4342	115.834	5.78667	14.4492	30.1708	21.3692	33.7867	0.21	12.56	48.6833	38.87	-6.97	300.817	276.523	433.308	380.087
2021-03-17 06:40:00	696	12.9	30.3	24.2	0.3	8.5	5.8	9.9	58	26.2917	131.989	34.9142	145.977	11.8967	14.5683	18.0083	20.5342	34.675	0.625	10.8133	53.5892	38.87	-6.97	305.644	274.055	435.58	389.95	317.152	272.353	301.673	252.334	28.8742	152.154	16.1958	110.95	5.55083	13.0167	26.4808	21.2842	34.155	0.216667	12.545	48.3992	35.6308	-6.38917	300.607	276.773	433.436	379.577
2021-03-17 06:50:00	697	20.4	27.5	27.3	0.3	9	5.8	9.9	58	33.1973	128.365	49.6991	193.226	13.7455	16.44	16.3127	20.5409	34.9436	0.7	10.7855	54.1455	38.87	-6.97	308.352	274.146	436.695	390.339	325.412	272.221	319.134	253.449	40.0608	135.245	30.4733	180.893	5.95333	14.4092	52.8767	21.2025	34.2667	0.233333	12.4175	49.4142	38.87	-6.97	302.831	276.483	432.585	379.569
2021-03-17 07:00:00	698	43	45.1	14.8	0.3	11.7	6.8	10.1	57	36.73	129.317	55.0025	263.426	12.8342	15.2958	16.5667	20.59	34.615	0.65	10.8717	53.6025	38.87	-6.97	308.672	273.987	437.865	390.481	326.345	272.451	330.156	253.928	40.5667	132.454	30.3117	203.17	6.16417	14.3367	38.6658	21.2533	33.8717	0.219167	12.4667	48.8267	38.87	-6.97	303.149	276.478	432.673	379.42
2021-03-17 07:10:00	699	53	42.8	15.4	0.4	12.7	6.8	10	57	38.5825	130.702	54.9917	292.132	15.0217	16.9767	17.7725	20.59	34.3192	0.633333	10.85	53.27	38.87	-6.97	307.151	274.252	435.566	390.533	320.613	273.112	312.821	254.601	42.02	132.607	41.3408	219.264	5.9825	15.01	46.6783	21.2475	33.5817	0.231667	12.4083	48.5075	38.87	-6.97	302.258	276.48	432.146	379.703
2021-03-17 07:20:00	700	43.5	48.3	16	0.4	12.6	6.8	10.1	56	32.8192	127.127	52.8658	262.059	14.9917	21.0058	17.0583	20.6358	34.1017	0.691667	10.8458	53.1733	38.87	-6.97	307.153	273.424	436.083	389.969	328.825	272.726	328.024	254.102	38.5842	131.735	31.8767	212.879	6.09917	15.3158	32.5383	21.3425	33.3367	0.245	12.47	48.1525	38.87	-6.97	302.364	276.423	431.906	379.632
2021-03-17 07:30:00	701	42.8	44.3	13.8	0.4	13.4	7.6	10	57	31.0025	128.285	56.5817	268.54	15.465	20.7108	21.3925	20.6533	33.7542	0.658333	10.945	52.2783	38.87	-6.97	306.664	275.104	435.171	390.913	325.039	272.13	315.942	254.566	35.3308	133.889	24.5425	179.073	6.99417	17.2242	78.9167	21.395	33.2575	0.234167	12.4275	47.7667	38.87	-6.97	301.353	276.814	431.614	379.533
2021-03-17 07:40:00	702	41.5	38.9	16.5	0.4	15.6	8.5	10.1	55	30.9842	124.48	49.3533	198.865	14.3308	21.5442	26.1083	20.5292	33.9942	0.7	10.9358	51.8883	38.87	-6.97	306.25	274.466	434.202	390.272	316.327	272.373	304.816	253.604	36.3875	136.76	27.4683	147.272	6.76	18.2142	62.3633	21.4508	33.3675	0.225833	12.4275	47.5842	38.87	-6.97	301.393	276.539	432.394	379.678
2021-03-17 07:50:00	703	33.1	42.8	16.4	0.4	19.7	8.7	10.9	53	31.019	121.925	44.715	192.449	12.847	17.74	22.068	20.941	33.51	0.68	11.457	50.789	34.983	-6.273	307.082	274.65	434.686	389.628	320.971	272.649	309.359	253.422	33.8692	138.398	26.8783	172.199	6.0025	15.61	59.1033	21.3667	33.27	0.233333	12.7083	47.1833	38.87	-6.97	301.493	277.015	432.253	379.578
2021-03-17 08:00:00	704	31.6	36.6	19	0.3	18.6	7.7	13.3	45	28.9608	120.861	45.0675	201.692	12.3375	16.0583	19.7283	22.2675	31.2992	0.7	13.5533	45.5892	38.87	-6.97	305.777	274.635	434.562	390.361	318.197	272.652	309.595	253.111	33.1725	134.667	26.2617	172.898	5.3525	15.2717	59.5083	22.4008	31.5225	0.238333	13.7425	44.7625	38.87	-6.97	300.735	277.115	431.381	380.092
2021-03-17 08:10:00	705	26.8	40.1	22.2	0.3	17.5	7.6	14.8	41	27.1791	126.785	44.3764	199.922	14.1455	17.8182	21.6973	23.5655	29.4655	0.7	15.3773	41.07	38.87	-6.97	307.012	274.577	435.324	390.67	323.415	273.478	311.52	254.157	29.305	135.6	27.86	167.032	6.34583	13.7592	28.5392	23.3567	30.2233	0.226667	14.675	42.5617	38.87	-6.97	301.021	277.751	431.154	380.356
2021-03-17 08:20:00	706	35.1	34.8	21.6	0.3	20.3	9.5	15.3	40	23.4375	125.415	44.9425	231.008	11.3692	19.0725	30.025	24.7342	28.25	0.733333	16.725	38.5058	38.87	-6.97	304.934	274.868	432.569	390.837	318.977	275.005	312.963	255.612	29.4425	134.852	29.1125	201.148	4.69417	15.2933	45.4917	24.4175	29.035	0.239167	15.6767	40.9933	38.87	-6.97	300.816	277.754	430.292	380.734
2021-03-17 08:30:00	707	32.1	30.5	24	0.3	24.1	8.9	16	39	16.0567	121.321	38.4033	222.299	10.9633	14.8908	24.1067	25.6292	27.0825	0.7	17.74	36.3817	38.87	-6.97	304.408	274.894	431.99	390.959	318.674	275.415	313.649	254.667	22.3242	134.852	24.5042	174.268	4.0075	12.0267	40.9992	25.355	28.0267	0.254167	16.525	39.2533	38.87	-6.97	299.769	277.512	428.924	380.555
2021-03-17 08:40:00	708	24.7	26	25.1	0.3	17.6	6.4	15.8	40	13.9942	118.566	40.2208	221.857	9.62417	13.2858	16.9267	26.5142	26.2192	0.7	18.6233	34.5733	38.87	-6.97	303.998	274.777	430.41	391.038	321.944	276.193	307.062	256.063	19.0683	131.991	28.845	180.706	3.405	10.6008	31.0417	26.2875	27.0808	0.278333	17.4408	37.5067	38.87	-6.97	299.253	278.333	428.832	380.801
2021-03-17 08:50:00	709	26.5	29	25.3	0.3	20.6	6.7	16.7	38	11.9058	117.618	41.9383	200.844	11.6892	16.4242	17.5225	27.455	25.6558	0.7	19.3925	34.0958	38.87	-6.97	304.118	275.322	431.317	390.673	322.377	277.512	307.229	256.319	19.7633	136.193	25.4225	170.53	3.83	11.2933	39.4142	27.105	26.575	0.285833	18.2083	36.8667	38.87	-6.97	300.008	277.631	429.712	380.873
2021-03-17 09:00:00	710	31.8	35.4	24.5	0.3	21.6	7	17.5	37	10.4258	118.768	43.3767	189.355	10.5042	14.7467	18.125	28.3508	25.1792	0.716667	20.2842	33.06	38.87	-6.97	303.777	274.841	430.699	390.424	326.799	278.662	308.005	256.772	13.9917	136.073	18.9875	163.317	3.69083	10.7583	42.5492	27.9058	26.0875	0.263333	19.0017	36.0225	38.87	-6.97	298.741	277.671	427.636	380.795
2021-03-17 09:10:00	711	24.3	25.5	27.4	0.3	21.3	6.2	18.5	35	8.075	121.078	46.8867	219.144	10.1183	13.515	18.3875	29.35	23.8925	0.75	21.2575	31.2825	38.87	-6.97	302.336	275.08	431.957	390.36	324.131	280.433	317.448	256.644	11.9308	134.813	18.4442	194.315	3.43	9.2025	28.4983	28.705	24.8383	0.275	19.8225	34.36	38.87	-6.97	298.111	277.886	427.402	380.853
2021-03-17 09:20:00	712	24.4	25.1	31	0.3	15.1	5.5	20.3	31	2.45917	126.966	45.0433	237.745	13.5633	16.3192	26.7833	30.2925	22.0292	0.7	22.4367	28.6183	38.87	-6.97	300.902	275.075	430.537	389.858	325.208	281.723	304.366	257.627	4.245	128.987	26.0883	211.379	5.03167	10.2133	25.9242	29.5333	23.4308	0.2725	20.6558	31.89	38.87	-6.97	296.505	277.981	424.993	381.036
2021-03-17 09:30:00	713	18.4	23.8	37.3	0.3	18.2	7.7	20.9	29	-1.47083	122.827	43.9992	302.433	11.9933	17.4333	20.6108	30.5292	21.4125	0.7	22.7708	27.3133	38.87	-6.97	300.076	274.769	429.86	389.611	322.592	282.749	329.735	259.746	-1.6575	133.406	20.2417	217.609	4.42667	10.6183	31.2525	29.9508	22.5058	0.283333	21.1958	30.2375	38.87	-6.97	295.547	277.84	425.245	380.762
2021-03-17 09:40:00	714	11.8	17.3	41	0.4	15.2	7.1	20	30	-4.08667	125.402	44.0842	176.922	11.3317	14.9233	18.9175	30.2917	21.6483	0.7	22.3233	28.015	38.87	-6.97	299.707	274.244	430.013	389.492	326.393	284.127	291.102	258.516	-0.195	140.998	20.9483	121.77	4.34083	12.5467	45.0583	30.1133	22.365	0.2875	21.2075	29.9158	38.87	-6.97	296.654	277.562	428.36	380.072
2021-03-17 09:50:00	715	10.8	19.2	42.5	0.3	18.6	6.2	19.8	30	-5.4675	127.531	45.6067	108.808	11.9942	15.2592	16.2075	30.2108	22.1042	0.7	22.295	28.16	38.87	-6.97	299.614	274.062	430.93	388.463	325.202	284.821	292.92	257.747	0.3025	151.083	20.2608	115.933	4.295	11.9375	38.0567	30.205	22.5983	0.275833	21.1567	30.3325	38.87	-6.97	295.34	277.31	428.428	379.697
2021-03-17 10:00:00	716	13.2	17.7	44.4	0.3	23.2	7	20	30	-4.29	130.24	46.3483	114.683	10.9517	16.3817	19.6767	30.6033	21.5433	0.7	22.72	27.5975	38.87	-6.97	299.735	273.753	430.955	388.292	325.078	285.896	291.832	257.83	-2.2725	154.911	20.8567	121.198	4.3775	10.4817	41.4958	30.3075	22.3017	0.275833	21.5583	29.6883	38.87	-6.97	295.555	277.337	429.079	379.402
2021-03-17 10:10:00	717	12.8	18.7	46.5	0.3	24.3	7.5	21.7	27	-5.04333	132.537	46.8542	116.043	11.3208	15.0625	19.9492	31.2525	20.8675	0.7	23.2925	26.5458	38.87	-6.97	299.657	273.884	431.908	388.371	327.53	287.285	294.382	255.401	4.825	152.033	50.2692	121.159	4.71083	13.1367	38.2992	30.785	21.6517	0.265833	22.1717	28.7375	38.87	-6.97	297.451	277.303	429.663	379.26
2021-03-17 10:20:00	718	23.6	18.4	45.5	0.3	27.3	7.4	22.1	26	-4.44333	138.305	48.725	123.094	10.2942	17.2383	40.3717	31.3775	20.0775	0.7	23.5225	25.3608	38.87	-6.97	299.973	273.718	433.97	387.491	328.366	288.329	294.599	256.429	-3.87167	153.648	26.06	127.173	4.41583	13.1333	76.59	31.21	20.69	0.275	22.49	27.3592	38.87	-6.97	294.512	276.78	428.421	379.298
2021-03-17 10:30:00	719	11.3	17.1	55.7	0.3	36.4	8.1	21.8	26	-4.6125	145.661	51.9533	114.048	11.4783	16.5392	18.7667	30.97	19.8075	0.7	23.3858	24.8142	38.87	-6.97	299.226	273.913	434.672	387.42	329.277	288.757	287.196	255.643	-6.93417	163.371	25.8442	104.052	4.695	13.3692	62.2517	30.8958	20.2992	0.290833	22.2658	26.73	38.87	-6.97	293.791	277.247	429.681	378.473
2021-03-17 10:40:00	720	11.5	18.7	64	0.3	36.3	9.1	19.3	29	-5.9375	150.963	50.5217	80.4142	11.42	16.0525	17.5175	30.2133	20.4267	0.7	22.8	25.3508	38.87	-6.97	299.68	273.241	435.263	387.389	328.498	288.86	285.127	254.965	-9.2625	170.921	26.5175	104.558	4.8275	13.3	74.9642	30.0533	21.0392	0.290833	21.3692	27.67	38.87	-6.97	294.312	276.252	431.657	378.354
2021-03-17 10:50:00	721	9.6	18.1	64.5	0.2	37.8	9.8	18.3	31	-2.29833	156.393	49.2533	73.9983	10.8275	16.5958	20.13	29.2017	21.5925	0.7	21.3725	27.6083	38.87	-6.97	300.858	272.592	437.444	387.126	326.694	288.145	285.54	255.048	-3.86583	182.044	25.6408	103.509	4.54167	13.7925	72.56	29.3025	21.9408	0.283333	20.5125	29.0642	38.87	-6.97	295.647	275.347	434.139	377.646
2021-03-17 11:00:00	722	11.6	23.5	62.6	0	29.4	7.7	18.2	31	-2.02917	160.67	46.7092	79.7	9.70917	12.3717	38.4225	28.4758	21.9975	0.7	20.4233	28.58	38.87	-6.97	300.588	272.649	437.417	386.587	326.027	286.891	286.971	253.653	-1.98917	188.611	21.6283	106.783	4.59583	13.7275	46.6667	28.5883	22.3067	0.2675	20.4008	29.3158	38.87	-6.97	295.683	275.356	434.815	377.147
2021-03-17 11:10:00	723	11	18.3	67.8	0.2	27.5	7.8	18.3	30	1.18417	161.206	49.055	100.641	11.3875	13.5908	17.5867	28.3117	22.3942	0.7	20.0525	29.3133	38.87	-6.97	302.378	272.22	438.351	386.692	327.182	287.112	293.779	252.958	4.57	187.134	21.8875	120.22	5.57583	12.765	41.5608	28.3492	22.59	0.258333	19.9433	29.5075	38.87	-6.97	297.808	275.533	436.314	376.756
2021-03-17 11:20:00	724	17.7	25.2	61.3	0.2	23.3	7.8	18.8	29	4.14	167.197	47.4667	131.154	11.8292	16.7667	70.1975	28.2883	22.0725	0.666667	20.13	29.0292	38.87	-6.97	301.342	272.389	440.246	386.165	324.301	286.158	293.055	251.126	3.6275	195.842	19.9175	144.363	4.96083	14.13	44.7142	28.6292	22.305	0.285	20.2317	28.8458	38.87	-6.97	296.254	275.581	437.17	376.876
2021-03-17 11:30:00	725	17.6	16.4	68.7	0.3	24.4	7.9	19.3	28	1.36417	172.407	44.2017	128.47	10.2633	14.3217	19.8217	28.3567	22.1167	0.691667	20.5742	28.9283	38.87	-6.97	302.059	272.438	439.814	386.945	325.283	286.555	299.599	251.774	4.17333	198.407	19.0467	126.665	4.6525	12.4967	44.7367	28.6142	22.1992	0.271667	20.2158	29.0083	38.87	-6.97	297.863	275.787	437.457	377.183
2021-03-17 11:40:00	726	15.1	27.1	67.1	0.2	23	7.2	19.3	28	2.78667	169.003	45.765	138.761	9.8275	13.4117	20.5283	28.535	21.6342	0.691667	20.3125	28.3442	38.87	-6.97	301.125	272.358	439.561	386.971	323.595	286.798	289.958	250.202	4.22667	196.488	18.5058	127.555	4.62667	11.1425	32.5317	28.7625	21.7583	0.280833	20.42	28.3167	38.87	-6.97	296.285	276.197	437.696	377.417
2021-03-17 11:50:00	727	8.6	24.1	72.6	0.3	24.5	7.9	19.4	28	2.2375	173.438	43.1683	96.6083	10.0483	14.15	23.9317	28.4667	22.0858	0.7	20.175	28.7917	38.87	-6.97	302.203	272.646	441.23	386.662	324.037	286.132	291.084	250.672	1.48167	202.08	17.0958	100.114	4.36333	13.0883	52.3717	28.7608	22.0542	0.279167	20.36	28.6725	38.87	-6.97	296.434	275.493	437.836	377.332
2021-03-17 12:00:00	728	9.8	17.6	74.1	0.2	19.1	6.5	19.6	28	3.67917	175.393	45.945	114.91	9.7875	12.7292	44.135	28.5458	21.4758	0.7	20.32	28.3283	38.87	-6.97	301.878	272.988	440.981	386.769	324.117	286.647	292.005	250.58	1.94917	197.539	19.2792	113.1	4.24833	12.62	62.4942	28.8925	21.4933	0.274167	20.5117	28.0417	38.87	-6.97	296.474	275.883	436.627	376.871
2021-03-17 12:10:00	729	10.3	19.7	75.4	0.2	24.4	7.2	19.7	27	5.13167	173.453	46.5758	146.134	10.66	13.69	24.23	28.71	21.5475	0.7	20.3467	28.2025	38.87	-6.97	303.141	272.678	440.623	386.941	330.172	286.519	302.877	251.771	9.3175	192.852	28.2317	141.802	4.97333	14.225	60.5175	29.1792	21.6467	0.265	20.6008	27.8875	38.87	-6.97	298.895	275.99	438.483	377.333
2021-03-17 12:20:00	730	22.5	29.4	65.3	0.2	22.3	6.8	20.2	26	6.98833	172.752	49.6342	148.537	11.53	14.52	17.4608	29.1058	21.4817	0.7	20.6225	28.3467	38.87	-6.97	302.68	272.973	441.342	386.897	324.885	287.156	296.524	251.914	4.41833	200.838	20.9242	123.429	4.595	11.9958	37.3317	29.2958	21.5867	0.286667	20.8983	27.8158	38.87	-6.97	296.596	275.906	437.433	377.431
2021-03-17 12:30:00	731	12.9	21.6	71.8	0.2	19.2	6.5	20.8	26	4.8975	172.396	46.2925	153.383	11.2492	14.1642	19.3025	29.1533	21.3883	0.7	20.8642	28.175	38.87	-6.97	302.262	272.762	439.511	386.983	326.158	287.165	304.152	252.025	5.39	193.004	21.095	134.178	4.41083	10.8917	30.4225	29.47	21.415	0.290833	21.2025	27.6883	38.87	-6.97	297.246	276.027	436.567	377.403
2021-03-17 12:40:00	732	14.4	29.2	68.9	0.2	21.7	7	21.2	25	3.44083	169.949	46.1275	175.923	9.68	12.1417	17.1642	29.3842	20.9033	0.7	21.1617	27.43	38.87	-6.97	301.515	273.296	440.609	386.752	326.043	288.445	298.439	251.246	6.32333	196.106	20.8525	133.397	4.49167	11.0608	39.4983	29.6733	20.8983	0.275	21.2825	27.0742	38.87	-6.97	297.831	276.214	437.392	377.788
2021-03-17 12:50:00	733	11	20.2	74.4	0.2	26.2	6.7	20.8	25	2.19583	172.512	49.3	138.801	11.0967	16.1008	20.175	29.83	19.7942	0.7	21.47	25.9492	38.87	-6.97	301.357	273.089	440.413	386.842	327.512	288.984	294.062	252.198	5.42727	185.721	27.0382	121.391	4.68273	13.8891	75.5155	30.23	19.86	0.278182	21.8182	25.5	38.87	-6.97	297.587	276.018	436.56	377.598
2021-03-17 13:00:00	734	15.1	28.4	72.7	0.2	22.3	6.2	21	24	0.97	170.764	49.1733	148.851	9.95083	16.2767	21.135	30.2008	18.8842	0.7	21.7383	24.7142	38.87	-6.97	300.525	273.168	438.631	386.95	328.492	289.399	303.186	251.931	2.20083	184.683	26.83	147.952	4.29583	11.6875	41.12	30.395	18.9225	0.280833	22.085	24.6225	38.87	-6.97	295.665	276.306	434.17	377.529
2021-03-17 13:10:00	735	13.4	25	73.2	0.3	26.2	6.6	21	23	0.368333	171.029	51.3442	165.375	11.47	16.0517	21.5642	30.2733	19.2642	0.7	21.7825	24.8267	38.87	-6.97	302.667	272.796	440.772	386.574	330.553	289.882	302.418	253.208	1.26083	190.792	28.2683	141.907	4.3125	10.15	27.6633	30.3625	19.4375	0.294167	21.8992	24.7467	38.87	-6.97	297.242	275.851	436.572	377.906
2021-03-17 13:20:00	736	17.8	35.4	68.7	0.3	25.6	6.9	21.3	24	4.06	167.025	54.9025	195.812	11.1908	15.2083	25.4992	30.4258	18.7083	0.691667	22.1642	24.4542	38.87	-6.97	301.39	272.983	438.823	386.723	333.174	290.311	309.49	253.542	5.51	182.926	32.8783	184.257	4.055	11.0133	43.4617	30.4975	19.1183	0.3	22.2092	24.4392	38.87	-6.97	296.57	276.277	433.808	377.342
2021-03-17 13:30:00	737	22.4	29.1	68	0.3	20.8	6.7	21.7	23	-0.743636	160.761	58.5391	199.868	9.24364	12.7218	18.1927	30.4073	17.2682	0.7	22.5336	22.2282	38.87	-6.97	300.572	272.575	437.087	386.738	334.023	291.223	307.431	254.318	-3.32417	176.521	30.2425	179.875	3.90917	9.575	32.7717	30.6	17.4717	0.286667	22.2975	21.8125	38.87	-6.97	295.723	275.958	433.94	377.626
2021-03-17 13:40:00	738	17.2	26.8	70.4	0.3	19	5.6	21.6	21	1.72167	165.222	59.5633	188.877	9.46333	13.5042	16.04	30.5842	17.5117	0.7	22.2067	22.5158	38.87	-6.97	301.481	272.673	439.217	386.678	335.152	291.877	300.724	254.348	5.93417	180.572	34.8658	206.963	4.19417	11.87	40.64	30.8067	17.7392	0.28	22.4075	22.3233	38.87	-6.97	297.409	275.778	434.812	377.206
2021-03-17 13:50:00	739	21.3	31.1	66.2	0.3	20.9	6.2	22.1	21	1.6025	168.143	57.415	187.88	10.9383	14.9658	17.5192	30.765	17.3267	0.7	22.34	22.3183	38.87	-6.97	301.391	272.879	439.497	385.947	332.033	292.027	311.758	253.823	1.955	182.923	33.6558	184.508	4.1825	9.655	32.9867	30.9758	17.5875	0.291667	22.5825	22.1125	38.87	-6.97	295.708	275.618	435.114	376.722
2021-03-17 14:00:00	740	14.1	31.4	72.2	0.3	20.8	6.1	22	21	0.910833	170.702	56.0075	188.774	9.16333	12.7458	25.3933	30.935	17.32	0.7	22.5683	21.9533	38.87	-6.97	301.433	272.556	440.408	386.322	332.291	291.942	297.062	254.044	-2.33333	193.777	29.9617	149.612	3.6775	9.965	49.0283	31.2008	17.3442	0.296667	22.9092	21.5417	38.87	-6.97	295.857	275.498	436.134	377.196
2021-03-17 14:10:00	741	10	24.3	78.5	0.3	17.5	5.2	22	21	-0.624167	171.452	53.1875	119.9	10.075	12.89	104.076	30.83	17.3767	0.7	22.58	22.1417	38.87	-6.97	300.123	272.748	439.131	386.183	328.938	291.971	290.803	252.352	0.970833	193.787	30.4675	114.455	3.57333	8.92833	53.9708	31.1575	17.4	0.3075	22.7475	21.875	38.87	-6.97	296.545	275.873	436.295	376.848
2021-03-17 14:20:00	742	12.3	17.4	78.9	0.3	17.3	5.8	22.2	21	-4.05667	171.248	51.3342	113.586	9.21167	13.5792	34.7792	30.8058	17.36	0.7	22.5833	21.8683	38.87	-6.97	299.533	272.352	439.036	385.832	327.783	293.06	291.408	252.643	-0.3875	192.53	29.5858	112.429	3.56667	9.45917	29.3142	31.3783	17.3333	0.29	22.8142	21.6175	38.87	-6.97	295.416	275.494	436.303	376.539
2021-03-17 14:30:00	743	9.7	18.7	80.9	0.3	17.9	5.4	22.7	20	-4.4175	173.22	50.8483	107.423	9.71417	12.8958	20.7367	30.9642	17.3533	0.7	22.6867	21.9458	38.87	-6.97	300.442	272.668	439.373	385.845	331.745	292.927	292.767	251.787	-3.4075	197.354	27.8358	133.808	3.98417	10.6883	29.5075	31.4092	17.2992	0.2825	23.3517	21.3017	38.87	-6.97	295.072	275.764	436.158	376.428
2021-03-17 14:40:00	744	9.3	16.9	81	0.3	15.4	5.3	23.7	19	-1.76667	169.437	53.5742	114.451	8.96	13.0742	17.7533	31.6292	16.9558	0.7	23.2658	21.48	38.87	-6.97	300.734	272.896	439.53	386.042	330.303	293.856	293.312	252.073	-3.95	187.939	24.16	123.483	3.61167	14.1825	85.725	32.4092	16.8133	0.295	24.3633	20.2517	38.87	-6.97	296.03	276.187	436.203	376.802
2021-03-17 14:50:00	745	10.6	19.9	77.4	0.2	28.2	5.8	24.3	18	-3.345	162.135	51.5517	128.673	8.92083	12.2025	26.5608	32.5008	15.9492	0.7	24.3092	20.2358	38.87	-6.97	299.561	272.799	438.704	385.877	334.976	295.493	290.516	252.839	-5.83	171.708	18.085	139.922	3.38333	9.5825	52.6475	33.85	15.5392	0.310833	25.9367	18.6233	38.87	-6.97	294.985	276.175	434.603	376.989
2021-03-17 15:00:00	746	7.7	17.8	80.1	0.2	16.8	5.1	24.6	18	-6.415	159.462	49.0925	139.285	11.3725	14.6808	23.5017	32.785	16.0633	0.708333	24.5267	19.9825	38.87	-6.97	300.52	272.652	439.038	386.212	334.047	296.374	298.191	255.257	-5.49333	165.862	19.6383	170.368	3.7075	10.0508	33.6675	34.5208	15.2625	0.303333	26.3625	18.1058	38.87	-6.97	295.696	276.593	435.102	377.479
2021-03-17 15:10:00	747	6.7	18.1	80.2	0.2	20.6	5.4	24.6	18	-3.23167	157.771	48.2492	167.933	11.9108	17.2258	20.5625	33.1842	16.3492	0.7	25.1458	20.3733	38.87	-6.97	300.554	272.736	438.684	386.425	334.257	298.282	296.499	253.572	-7.24333	162.184	22.3067	165.636	4.14417	12.715	43.9058	35.21	15.0942	0.3175	26.8833	18.0767	38.87	-6.97	295.171	276.121	434.243	376.874
2021-03-17 15:20:00	748	13.5	25.6	74.8	0.3	18.4	5.7	24.4	19	-3.18833	158.106	47.875	164.479	9.07917	12.5408	15.1083	33.4	16.5475	0.7	25.255	20.4883	38.87	-6.97	301.309	272.577	442.102	386.408	333.207	298.498	296.179	253.093	-11.3483	166.04	20.3283	147.835	3.07417	9.71667	46.3358	35.3825	15.3375	0.3075	26.8475	18.48	38.87	-6.97	294.647	276.171	434.979	376.554
2021-03-17 15:30:00	749	8.2	19.5	78.9	0.3	20.6	5	24	20	-0.0616667	165.646	46.8317	147.479	8.7525	11.9917	14.4767	33.3158	16.8225	0.725	25.0142	21.1425	38.87	-6.97	301.622	272.81	440.073	385.877	334.218	299.049	297.603	252.268	-10.0992	167.356	19.1392	144.736	3.1375	9.37	35.1583	35.4217	15.4908	0.313333	27.1025	18.7	38.87	-6.97	295.068	276.083	436.092	376.841
2021-03-17 15:40:00	750	8.7	19.2	77.2	0.2	16.2	4.6	24.7	19	-1.79333	157.428	47.2158	153.219	8.39	11.9692	20.0592	33.5375	17.065	0.7	25.1925	21.5842	38.87	-6.97	300.132	272.607	439.442	385.77	334.23	300.299	287.487	252.742	-5.50917	165.131	19.4708	154.374	3.30917	8.60917	29.3425	35.6492	15.6658	0.3075	27.2258	19.1417	38.87	-6.97	295.769	275.862	435.453	376.517
2021-03-17 15:50:00	751	8.2	18.7	76.4	0.2	19.9	4.5	24.4	20	-4.40583	160.159	48.1125	116.306	8.12833	13.4683	22.2667	33.33	17.4858	0.725	25.3617	22.1792	38.87	-6.97	300.615	272.663	439.826	386.183	334.764	301.225	288.887	252.055	-9.1325	166.213	19.9158	128.754	3.09083	10.435	50.9642	35.4308	16.1792	0.316667	27.1417	19.7975	38.87	-6.97	294.707	275.573	435.274	376.201
2021-03-17 16:00:00	752	6.2	17	76.6	0.2	25.2	5.7	24.2	21	-3.97417	155.912	48.7192	144.602	10.0467	16.1008	17.4683	33.2608	17.3892	0.716667	25.545	22.205	38.87	-6.97	300.495	272.632	437.627	385.853	336.813	301.361	299.645	252.183	-8.79667	162.941	25.0767	139.697	2.96667	10.3283	46.5667	35.2333	16.3392	0.298333	26.62	20.2017	38.87	-6.97	295.211	275.277	433.518	376.233
2021-03-17 16:10:00	753	8.3	19.4	73	0.2	24.4	5.2	24.2	21	-6.32083	147.046	49.8008	146.44	7.29417	11.8075	18.3892	33.3558	16.8608	0.75	25.2742	21.27	38.87	-6.97	299.597	272.798	437.623	385.922	335.558	301.563	285.267	251.412	-11.3467	164.511	24.6883	124.132	2.57333	7.75167	31.4183	34.9042	15.9667	0.299167	26.4575	19.8108	38.87	-6.97	293.942	275.067	433.931	376.035
2021-03-17 16:20:00	754	8.7	17.9	73.7	0.2	19.7	4.3	24	20	-7.29667	153.404	50.75	101.236	7.11167	9.48333	11.1933	33.3083	17.1792	0.716667	24.93	21.5658	38.87	-6.97	299.578	272.545	437.988	386.504	335.863	301.814	287.297	251.569	-10.7517	171.576	24.9425	105.377	2.54833	7.89583	26.925	34.2183	16.57	0.313333	25.8075	20.4708	38.87	-6.97	294.471	275.061	434.691	376.043
2021-03-17 16:30:00	755	7.4	12.8	73.1	0.2	18.6	4.5	23.5	21	-7.60833	151.355	52.185	110.875	5.96333	9.915	17.1242	32.8733	17.1475	0.708333	24.7117	21.7275	38.87	-6.97	299.179	272.156	436.017	386.325	337.052	301.265	287.262	250.632	-9.71583	167.265	24.295	120.516	2.0125	8.99667	31.8933	33.9325	16.565	0.299167	25.6	20.5975	38.87	-6.97	294.167	275.112	432.499	376.129
2021-03-17 16:40:00	756	7.8	13.9	69.3	0.2	24.3	4.3	23.5	21	-9.74917	147.901	51.6625	90.8342	5.99167	8.12583	11.0583	32.8167	16.2033	0.7	24.6642	20.5308	35.6308	-6.38917	298.343	272.188	435.536	385.386	334.215	299.91	284.313	251.112	-12.9025	159.32	22.6625	100.323	1.695	6.915	45.6142	34.0625	15.6975	0.296667	25.6392	19.4842	38.87	-6.97	293.868	275.069	431.785	376.22
2021-03-17 16:50:00	757	6	15	68	0.2	20.4	4.3	23.6	19	-9.93083	144.195	51.425	94.4642	7.45	11.2925	12.6108	32.8825	16.2417	0.7	24.6417	20.3208	38.87	-6.97	299.137	272.517	434.675	385.743	336.422	301.199	285.794	250.773	-10.4492	166.553	23.0392	106.956	2.21417	9.485	68.9442	34.2117	15.5967	0.301667	25.5792	19.2608	38.87	-6.97	294.742	275.261	433.051	376.307
2021-03-17 17:00:00	758	7.6	15.7	66.5	0.2	24.4	4.7	23.7	19	-10.4333	141.195	53.845	104.211	5.23667	9.1175	12.4992	32.7817	15.4458	0.7	24.5133	19.4517	38.87	-6.97	298.217	272.221	435.041	385.311	338.324	301.787	287.154	250.766	-12.215	159.118	24.7983	104.001	1.5775	6.8275	36.4583	33.8967	14.9658	0.300833	25.3825	18.4817	38.87	-6.97	293.827	275.256	431.222	375.791
2021-03-17 17:10:00	759	8.3	15.8	69.4	0.2	18.1	3.6	23.5	18	-8.97833	148.998	57.4433	102.525	5.60083	7.57833	12.4442	32.4167	16.1175	0.7	24.2692	20.245	38.87	-6.97	299.632	272.104	435.803	385.521	335.379	300.75	293.454	251.808	-5.905	165.764	26.9217	128.317	1.52333	5.93167	44.9642	33.3792	15.785	0.289167	24.8708	19.3267	38.87	-6.97	295.93	274.929	433.219	376.399
2021-03-17 17:20:00	760	11.5	22.1	64.5	0.2	22.3	3.7	23.4	19	-7.02417	152.192	59.005	121.31	5.03417	7.5125	11.0833	32.3108	15.48	0.7	24.1233	19.7092	38.87	-6.97	298.605	271.793	435.63	386.42	336.14	299.971	287.632	250.464	-8.63833	162.192	27.8433	130.348	1.43417	6.20333	36.72	33.27	15.2725	0.301667	24.7208	18.7017	38.87	-6.97	293.732	275.177	431.216	375.844
2021-03-17 17:30:00	761	9.8	16.9	69.7	0.2	18.9	3.8	22.4	19	-9.81833	157.702	58.7792	73.5542	5.5475	6.415	9.03	31.9058	15.5375	0.7	23.5058	19.5725	38.87	-6.97	298.792	272.243	436.273	385.582	332.795	299.767	284.853	251.377	-9.67167	176.324	27.7708	84.6225	1.47083	5.91917	27.2233	32.5275	15.3992	0.308333	24.2008	18.87	38.87	-6.97	294.678	274.923	434.197	375.842
2021-03-17 17:40:00	762	5.7	13.3	73.7	0.2	13.5	2.9	21.8	20	-3.56083	159.484	57.1217	97.0458	8.13	8.61	12.335	31.4783	16.3925	0.7	23.1625	20.8	38.87	-6.97	300.726	271.632	437.441	385.356	332.965	298.152	294.082	250.037	1.58	189.512	33.89	117.543	2.63917	6.30917	24.9558	32.1608	16.3333	0.31	23.5583	20.2275	38.87	-6.97	296.431	274.845	436.317	375.726
2021-03-17 17:50:00	763	11.1	21.5	65.2	0.2	18.3	5.1	21.8	21	-0.923333	160.897	54.0958	143.344	10.0283	13.5625	20.6825	31.2933	16.9217	0.7	22.8542	21.4933	38.87	-6.97	301.52	271.971	438.147	385.195	329.961	297.361	307.26	250.574	1.57	193.224	30.8425	151.019	2.97167	8.49417	42.895	31.4892	17.1167	0.308333	23.1983	21.2108	38.87	-6.97	296.88	274.702	436.606	376.011
2021-03-17 18:00:00	764	8.3	15.9	69.7	0.2	15.8	6.2	21.5	22	1.92417	163.414	52.3192	185.828	8.02417	11.2325	44.3225	31.2267	17.3575	0.7	22.6358	22.285	38.87	-6.97	301.56	272.152	438.762	386.276	330.062	296.348	298.607	249.379	4.70333	193.639	30.6275	168.928	2.68333	8.1475	30.6775	31.3225	17.58	0.300833	22.9375	21.8042	38.87	-6.97	297.488	274.844	437.421	376.283
2021-03-17 18:10:00	765	12.6	25	62.2	0.3	17.6	4.9	21.4	22	5.63167	162.847	54.2608	167.218	8.27167	11.1517	19.3325	30.99	17.905	0.7	22.3892	23.21	38.87	-6.97	303.523	272.138	439.728	386.24	332.007	295.103	303.235	249.927	6.8025	195.403	29.5492	174.998	2.22083	6.88083	33.58	30.9508	18.2967	0.305	22.5483	22.9375	38.87	-6.97	296.901	274.661	438.148	376.082
2021-03-17 18:20:00	766	13.2	25.7	61.1	0.3	15.1	4.3	21.2	23	7.90083	162.859	52.7625	182.187	9.33	11.8592	20.9883	30.8775	18.3333	0.7	22.2075	23.9692	38.87	-6.97	303.212	272.183	439.265	386.438	327.66	294.132	316.275	247.908	7.26417	198.915	21.8342	160.937	2.51083	6.32333	28.7433	30.7683	18.8725	0.315	22.3767	23.6917	38.87	-6.97	298.592	274.57	438.512	376.364
2021-03-17 18:30:00	767	9.9	21.8	61.7	0.3	14.5	4.4	20.9	24	9.80917	160.857	48.6958	260.031	9.75667	11.7158	18.64	30.6592	18.825	0.7	22.1442	24.6892	38.87	-6.97	304.259	272.412	439.382	386.595	326.635	293.667	313.069	248.332	12.1875	194.533	21.1158	222.729	2.42833	6.48333	34.2008	30.4933	19.4717	0.318333	22.2767	24.6575	38.87	-6.97	298.987	275.046	438.092	376.576
2021-03-17 18:40:00	768	11	27.3	57.5	0.3	15	4.8	20.5	25	13.6042	156.924	48.0567	228.385	9.77917	12.4225	17.6008	30.5483	19.3892	0.7	21.7342	25.3142	38.87	-6.97	304.625	272.457	438.855	386.42	326.817	292.502	311.172	249.471	13.8583	182.137	23.48	200.27	2.395	6.3575	40.1158	30.3942	19.6025	0.294167	21.9317	25.2158	38.87	-6.97	299.47	275.095	436.762	376.55
2021-03-17 19:00:00	769	12.5	32.6	53.8	0.3	13.4	4.1	20	26	12.69	157.311	47.4108	209.697	10.66	9.88	14.4967	30.2117	19.8792	0.7	21.285	26.4025	38.87	-6.97	305.502	272.581	439.006	387.223	326.632	291.176	314.047	248.664	17.2664	183.415	20.7527	186.621	4.19636	7.59818	56.7955	29.9545	20.3064	0.290909	21.51	26.2127	38.87	-6.97	300.6	274.995	437.459	376.895
2021-03-17 19:10:00	770	14.2	31.6	50.3	0.3	16.9	4.2	19.7	27	17.3025	151.586	45.85	243.73	10.9875	15.92	41.0375	29.9442	20.2758	0.7	21.3208	27.1367	38.87	-6.97	305.688	273.071	438.253	387.289	323.099	290.062	314.419	249.278	22.4173	174.29	18.9509	216.515	2.38818	8.30455	54.2236	29.9264	20.5827	0.295455	21.3855	26.6564	38.87	-6.97	301.014	275.715	436.865	377.422
2021-03-17 19:20:00	771	14.3	39.8	42.2	0.3	21.4	5.5	19.5	28	17.0992	151.143	43.0475	213.662	7.26417	10.82	20.155	29.715	20.4458	0.7	20.8875	27.4775	38.87	-6.97	305.698	273.008	439.189	387.639	323.579	289.413	304.917	247.961	16.2145	183.07	15.5309	167.13	2.21455	8.12909	50.5945	29.7209	20.8818	0.282727	21.2827	26.9755	38.87	-6.97	299.703	275.462	437.73	377.047
2021-03-17 19:30:00	772	9.5	25.5	53.2	0.3	17.6	4.3	19.3	28	15.6383	156.452	42.2917	171.363	8.87833	10.2275	13.3317	29.1342	21.4692	0.691667	20.3658	28.625	38.87	-6.97	305.161	272.728	438.915	387.441	321.733	288.544	298.692	247.58	17.7525	189.541	15.3542	136.74	1.85833	6.46667	32.7433	29.0458	21.8808	0.294167	20.5775	28.4158	38.87	-6.97	300.274	275.422	438.578	377.613
2021-03-17 19:40:00	773	11.3	31.1	50.9	0.3	13.1	3.3	18.6	30	16.2017	153.515	39.7567	167.708	10.0892	12.6742	19.0025	29.2667	21.9125	0.691667	20.3925	29.6825	38.87	-6.97	306.265	272.828	439.118	387.842	321.066	287.901	310.421	248.016	17.8042	187.303	12.1725	135.111	2.21167	6.57417	30.09	29.02	22.3408	0.284167	20.4225	29.2558	38.87	-6.97	300.155	275.912	438.339	377.652
2021-03-17 19:50:00	774	7.8	30.2	49.8	0.2	14.2	3.8	18.8	30	20.1492	156.588	39.1775	224.729	12.2292	13.0267	17.0317	28.875	22.5958	0.658333	19.9283	30.8375	38.87	-6.97	306.182	272.762	440.06	388.646	318.897	287.114	307.104	248.041	21.0342	186.79	11.9	197.787	2.50333	7.155	52.7092	28.8408	23.0833	0.304167	20.3425	30.1633	38.87	-6.97	301.286	276.063	439.118	378.332
2021-03-17 20:00:00	775	11.3	29.5	47.7	0.3	14.3	4.7	18.4	32	19.965	157.538	35.7608	192.094	13.145	14.96	21.3558	28.7592	23.29	0.675	19.6975	32.1058	38.87	-6.97	306.591	273.132	439.729	388.274	316.637	286.129	307.358	246.449	21.8308	190.862	9.85083	163.674	3.37667	7.8175	38.6167	28.7642	23.6467	0.309167	20.205	31.2925	38.87	-6.97	301.036	275.678	439.091	378.059
2021-03-17 20:10:00	776	9	33	46.9	0.3	15	6.4	18.2	33	19.6967	157.329	34.2417	213.042	12.0875	14.7358	23.8617	28.51	23.815	0.7	19.4375	33.16	38.87	-6.97	306.098	272.966	440.098	388.455	317.764	285.324	315.099	248.203	19.975	188.764	10.545	179.016	3.0325	8.17833	58.0892	28.51	24.205	0.2875	19.9383	32.3775	38.87	-6.97	300.678	275.877	438.545	378.178
2021-03-17 20:20:00	777	12.3	30.6	46.8	0.3	16.2	5.7	17.7	35	19.7992	157.069	34.0608	248.475	12.2342	14.8192	25.3383	28.4408	24.1967	0.691667	19.3033	33.7075	38.87	-6.97	305.87	273.271	439.951	388.572	315.13	284.458	312.917	247.59	21.2808	182.13	9.76833	216.313	2.88333	7.54667	26.5692	28.4642	24.4692	0.288333	19.8017	33.0942	38.87	-6.97	300.473	275.663	437.647	378.141
2021-03-17 20:30:00	778	6	25	49.6	0.3	14.2	5.7	17.8	35	17.585	154.822	34.8142	244.581	13.1158	14.9325	16.7817	28.1075	24.78	0.625	19.2492	34.4042	38.87	-6.97	305.541	273.642	438.489	388.647	318.916	283.994	318.17	248.394	19.5158	184.94	9.965	192.12	4.21167	8.515	37.0167	28.2375	25.035	0.260833	19.6258	33.5358	38.87	-6.97	300.448	276.06	438.343	378.512
2021-03-17 20:40:00	779	9.6	27.4	48.6	0.3	13.9	7.1	17.1	38	20.6075	153.269	36.1642	244.408	10.8608	15.4075	16.8392	27.7217	25.3667	0.675	18.8317	35.4467	38.87	-6.97	305.497	273.072	439.942	389.365	315.908	283.195	311.098	248.91	19.1133	186.208	7.58333	195.838	3.17333	7.55667	21.265	27.7792	25.7258	0.279167	19.1492	34.9442	38.87	-6.97	299.858	275.777	438.057	378.533
2021-03-17 20:50:00	780	8.8	29.9	48.4	0.3	10.6	5.4	17	38	18.505	159.843	35.15	214.756	9.60167	13.3233	20.14	27.165	26.2992	0.633333	18.4175	36.7117	38.87	-6.97	305.774	273.314	440.574	389.452	316.988	283.168	311.043	248.149	18.8142	191.528	11.9508	180.338	3.11667	7.57417	25.88	27.1875	26.7242	0.270833	18.6992	36.3075	35.685	-1.05583	300.112	276.095	439.207	378.604
2021-03-17 21:00:00	781	8.7	22.3	52	0.3	10.3	5.2	16	41	19.2833	159.571	34.2233	240.857	11.0242	11.8267	23.2292	26.6067	27.2133	0.641667	17.935	38.2	38.87	-6.97	305.535	273.05	439.552	389.416	315.001	282.387	319.401	248.857	19.0583	190.175	12.6233	203.569	3.61667	7.8225	13.3267	26.5442	27.6317	0.264167	18.1675	37.9408	38.87	-6.97	299.972	275.955	438.479	378.625
2021-03-17 21:10:00	782	6.8	22.2	51	0.3	9.6	5.4	15.7	43	20.6442	154.912	33.2383	240.503	10.6708	11.5625	21.53	26.4283	27.4167	0.616667	17.5717	39.1375	38.87	-6.97	305.734	273.287	439.567	389.407	314.007	281.329	310.067	248.518	21.3442	187.696	10.6592	180.724	2.915	6.5025	28.1192	26.3608	28.05	0.279167	17.8125	38.6708	38.87	-6.97	299.999	276.026	439.341	379.237
2021-03-17 21:20:00	783	6.8	22.1	52.3	0.3	7.4	4.5	15.6	43	20.2317	153.863	31.775	215.587	10.4092	14.345	22.2833	26.2533	27.7175	0.616667	17.3242	39.7658	38.87	-6.97	305.384	273.251	439.094	389.269	312.974	281.271	315.969	248.688	21.3392	189.506	10.1317	167.868	2.47917	5.92167	40.4142	26.2242	28.325	0.266667	17.515	39.5958	38.87	-6.97	299.918	276.077	438.356	379.058
2021-03-17 21:30:00	784	4.5	20.1	51.5	0.3	7.2	3.5	15.5	44	21.4333	152.819	31.9542	259.602	8.60667	11.5217	15.5425	26.2458	27.8383	0.616667	17.2275	40.2842	38.87	-6.97	305.933	273.701	439.482	389.378	313.148	280.917	317.199	248.81	23.0167	181.561	11.8383	206.184	2.48	5.51833	16.04	26.2325	28.2975	0.2725	17.62	39.4133	38.87	-6.97	301.044	276.543	437.967	379.147
2021-03-17 21:40:00	785	9.7	27.4	45.9	0.3	7.3	3.5	15.6	43	20.0283	155.371	30.3783	204.299	9.115	11.0875	22.5558	26.1583	28.2883	0.6	17.15	40.5758	38.87	-6.97	305.058	273.46	439.935	389.773	311.926	280.146	302.182	248.301	21.5842	185.56	9.77917	160.984	2.32833	5.135	18.1617	26.1208	28.66	0.265	17.4733	40.0417	38.87	-6.97	299.793	276.552	438.338	379.197
2021-03-17 21:50:00	786	5.3	18.2	52.3	0.3	6.3	3.7	15.3	44	18.82	157.188	29.8283	167.652	8.30083	9.90667	19.7433	25.7817	28.6133	0.6	16.9108	41.2183	38.87	-6.97	304.853	274.267	439.09	389.95	314.355	279.708	304.455	249.743	18.2567	189.64	10.6917	141.395	2.18917	4.72667	14.495	25.7608	29.1808	0.2625	17.2258	40.7033	38.87	-6.97	298.757	276.284	438.678	379.721
2021-03-17 22:00:00	787	5.5	16.9	54.7	0.3	6.4	3	14.8	46	18.2108	154.752	32.375	185.667	8.73917	10.8267	19.8542	25.4992	29.0983	0.616667	16.6833	41.8875	38.87	-6.97	304.816	274.349	439.03	389.751	310.825	279.777	306.65	249.337	18.5558	190.309	14.2792	178.711	2.3975	5.61667	18.9642	25.4508	29.6433	0.270833	16.9175	41.66	38.87	-6.97	299.283	276.608	438.692	379.608
2021-03-17 22:10:00	788	6.2	16.2	54.4	0.3	11	6.3	14.6	47	17.3	154.637	30.4708	179.658	7.43	8.72	9.96583	25.2892	29.41	0.6	16.4125	42.4667	38.87	-6.97	303.812	273.49	439.229	390.001	313.439	278.63	307.781	249.15	16.7883	192.207	12.1367	149.407	2.31917	6.185	41.3725	25.1825	30.2367	0.243333	16.5758	42.3858	38.87	-6.97	298.745	276.016	438.131	379.413
2021-03-17 22:20:00	789	5	12.8	55.9	0.3	5.9	3.2	14.5	47	15.8767	158.688	31.7608	191.941	6.30667	7.29	8.4	25.2483	29.5292	0.6	16.3292	42.4467	38.87	-6.97	303.91	273.544	439.885	390.119	310.362	278.419	304.279	249.284	16.9408	190.626	8.8775	206.557	2.04417	5.29917	18.2325	25.3008	30.3042	0.2525	16.5967	42.3392	38.87	-6.97	298.477	276.725	438.608	379.546
2021-03-17 22:30:00	790	3.2	12.7	59.1	0.3	5.2	2.8	14.6	46	15.2908	164.483	27.7083	170.007	7.305	7.7375	19.56	24.97	30.235	0.6	16.2658	43.1117	38.87	-6.97	303.991	273.433	440.693	390.03	310.35	277.882	303.328	249.632	17.8433	193.503	8.69833	136.049	1.94083	4.5	11.0517	24.8025	30.9967	0.263333	16.4242	43.1883	38.87	-6.97	298.757	276.906	439.088	379.847
2021-03-17 22:40:00	791	1.9	8.6	61.4	0.3	4.8	2.6	14.7	47	15.0567	163.242	27.3958	166.498	6.79	7.53167	12.2442	24.9167	30.6575	0.6	16.2858	43.565	38.87	-6.97	303.027	274.698	439.747	390.327	308.506	278.189	303.469	249.403	14.9375	197.197	8.00083	133.047	1.76417	4.255	18.3792	24.7683	31.4017	0.2675	16.4725	43.39	38.87	-6.97	298.092	276.621	439.543	379.526
2021-03-17 22:50:00	792	1	6.8	61.3	0.2	5.2	2.7	14.6	48	15.245	161.387	26.5525	154.475	7.40083	7.09	8.03667	24.6942	31.5267	0.6	16.3333	44.6575	38.87	-6.97	304.725	274.208	439.93	390.272	310.405	277.842	296.73	248.938	16.8083	198.935	6.27	106.104	2.34667	5.1125	27.0817	24.5258	32.2867	0.261667	16.2867	44.4625	38.87	-6.97	298.867	277.342	439.256	379.902
2021-03-17 23:00:00	793	1.4	6.2	60.6	0.2	11.8	3.6	14.4	49	16.9358	159.763	27.8142	128.228	7.495	9.49917	25.0108	24.6958	31.505	0.6	15.9767	45.2075	38.87	-6.97	303.594	273.938	439.49	390.714	308.155	277.013	296.879	248.988	15.6983	193.579	8.9025	101.886	1.69667	5.0125	17.84	24.6108	32.2358	0.271667	16.2517	44.7933	38.87	-6.97	297.885	276.801	438.492	379.658
2021-03-17 23:10:00	794	3.1	7.8	58.2	0.2	17.4	4.2	14.3	50	16.475	157.85	25.9408	120.925	6.82417	7.695	10.1592	24.5658	31.625	0.6	15.89	45.3567	38.87	-6.97	303.752	273.586	439.538	390.575	308.755	277.483	292.571	248.586	12.9925	193.303	7.25417	85.8058	1.81167	3.83583	9.9725	24.4817	32.3083	0.268333	16.3933	45.1633	38.87	-6.97	297.457	277.056	437.828	380.026
2021-03-17 23:20:00	795	1.1	6.1	58.4	0.2	4.9	2.6	14	51	14.03	154.647	26.3208	104.682	6.94583	7.585	8.57083	24.2025	31.7425	0.6	15.6775	45.3533	38.87	-6.97	302.637	274.032	437.524	390.792	308.482	276.174	292.469	250.167	12.5842	191.403	7.19583	69.6492	1.86667	4.2875	9.33667	24.4133	32.4892	0.258333	15.8425	45.2108	38.87	-6.97	297.152	276.558	437.39	379.997
2021-03-17 23:30:00	796	0.9	4.5	59.7	0.2	4.2	2.6	13.7	51	11.455	154.765	27.0167	98.9958	7.55833	8.77083	15.3775	24.1308	31.325	0.6	15.4525	44.9783	38.87	-6.97	302.012	274.09	437.765	390.61	309.17	277.175	291.095	248.992	11.6525	185.527	8.07333	71.4117	2.23333	5.87417	32.9925	23.9633	32.0442	0.265	15.5842	45.0025	38.87	-6.97	297.13	277.163	436.336	379.793
2021-03-17 23:40:00	797	2	3.8	59.7	0.2	7.5	3.1	13.8	49	7.6075	154.218	27.4417	93.8633	7.39833	8.905	12.4658	24.0458	30.7417	0.608333	15.4125	44.1833	38.87	-6.97	301.32	273.364	436.38	389.983	309.448	276.662	290.296	249.684	12.3683	183.02	8.38917	69.8833	1.84583	4.675	30.0933	23.8642	31.44	0.254167	15.5175	44.1775	38.87	-6.97	297.183	277.193	435.704	380.073
2021-03-17 23:50:00	798	0.4	3.5	61.2	0.2	5.1	2.7	13.8	48	7.6225	149.863	27.8333	87.4958	5.66167	6.59333	7.22583	23.7925	30.4867	0.6	15.3842	43.2175	38.87	-6.97	301.963	274.482	437.275	390.748	309	276.619	289.098	250.627	10.05	181.951	8.44	67.3633	1.93583	4.29667	17.6308	23.525	31.4592	0.255	15.4842	43.1775	38.87	-6.97	297.01	276.846	435.631	380.081
2021-03-18	799	0.7	5.2	59.4	0.2	7	3	13.7	47	11.4708	149.051	27.43	82.3733	6.77667	7.0675	7.045	23.7133	30.5892	0.6	15.19	43.4875	38.87	-6.97	302.262	274.389	436.466	390.597	308.447	277.048	288.678	251.476	14.1467	178.948	8.82667	55.3825	1.99917	4.22	25.2	23.4342	31.5358	0.25	15.3075	43.4067	38.87	-6.97	297.633	276.819	435.747	380.288
2021-03-18 00:10:00	800	0.9	5.6	57.9	0.2	6.6	3.1	13.6	47	11.68	150.686	27.045	81.9875	9.32333	9.68833	12.6958	23.7467	30.5192	0.6	15.5	43.7217	35.6308	-6.38917	302.343	273.735	437.545	390.462	309.047	276.692	288.55	250.318	10.4442	181.748	9.755	60.2592	2.12083	5.54167	39.9967	23.4542	31.505	0.235	15.4867	43.8858	38.87	-6.97	296.362	276.613	435.357	379.85
2021-03-18 00:20:00	801	0.5	4.7	57.9	0.2	6.7	2.9	13.4	48	11.0783	150.596	28.0833	75.0408	8.66	10.7108	12.1392	23.735	30.3158	0.6	15.1325	43.5608	38.87	-6.97	301.949	273.71	436.81	390.452	309.188	276.841	288.186	250.431	9.4575	179.346	8.58083	57.3633	2.1525	5.25833	26.5758	23.55	31.1617	0.243333	15.1917	43.3733	38.87	-6.97	296.44	276.397	434.793	379.71
2021-03-18 00:30:00	802	0.5	4.4	58.4	0.2	6.4	3	13.2	48	10.315	150.311	28.3217	76.22	6.87667	8.41	17.775	23.305	30.42	0.6	14.8883	43.1658	38.87	-6.97	301.85	273.996	437.371	390.566	309.658	276.562	287.823	250.564	10.37	179.748	9.29417	55.8767	1.9475	4.23583	16.5042	23.1842	31.365	0.268333	15.1067	43.1917	38.87	-6.97	296.742	276.578	435.351	379.497
2021-03-18 00:40:00	803	0.6	4.8	59.7	0.2	6.7	3.3	13.2	47	9.5475	149.488	28.5525	73.8933	6.9575	8.45417	11.4808	23.1333	30.4375	0.6	14.7142	43.2592	38.87	-6.97	301.321	273.596	435.826	390.084	309.032	275.817	287.393	250.271	10.41	178.258	9.22917	53.8042	2.01667	4.35167	16.6008	22.9175	31.3417	0.265833	14.8108	43.2067	38.87	-6.97	296.521	276.712	434.88	379.884
2021-03-18 00:50:00	804	1	5	59.6	0.2	8.5	3.4	13.1	47	11.1725	147.629	27.9775	69.6392	7.74333	8.6775	13.4775	23.35	30.4908	0.6	14.5692	43.2742	38.87	-6.97	302.681	274.233	437.289	390.041	308.636	275.543	287.499	250.606	11.085	182.496	8.18833	53.5417	2.23583	5.26083	11.5875	22.79	31.395	0.254167	14.6417	43.2375	38.87	-6.97	296.728	276.548	436.433	379.624
2021-03-18 01:00:00	805	0.4	3.6	60.8	0.2	8.6	3.9	13	47	9.93667	151.708	27.0775	65.3775	7.68	10.7833	21.8142	22.9575	30.7592	0.6	14.5125	43.4808	38.87	-6.97	301.283	273.983	437.286	390.192	307.799	274.714	284.888	250.207	10.9725	184.919	8.44667	48.8792	2.44	5.56417	21.3967	22.7767	31.5425	0.240833	14.5433	43.6775	32.4858	23.5575	296.298	276.538	435.832	379.733
2021-03-18 01:10:00	806	0.8	3.3	59.6	0.2	8	3.7	12.8	48	10.625	153.491	27.5033	57.5592	6.70667	7.61583	15.45	22.6475	30.8625	0.6	14.2383	43.7267	38.87	-6.97	301.909	274.566	437.64	389.679	308.647	275.65	285.807	249.512	9.81917	184.54	8.26167	49.1508	2.44083	5.14583	15.48	22.4317	31.7575	0.245833	14.3108	43.805	38.87	-6.97	296.511	276.324	435.912	379.374
2021-03-18 01:20:00	807	0.5	4	60.2	0.2	7	3.9	12.6	48	10.2542	150.686	27.6983	62.8617	8.47083	8.28	14.0658	22.5417	31.155	0.6	14.1367	43.85	38.87	-6.97	301.652	273.308	436.498	389.519	307.582	275.246	286.496	250.958	12.8558	182.708	9.18167	49.1733	2.27833	5.52667	16.2067	22.27	32.04	0.259167	14.1725	44.2883	38.87	-6.97	297.132	276.793	436.374	379.705
2021-03-18 01:30:00	808	0.6	5.1	58.6	0.2	8.3	4.1	12.6	48	11.4075	151.273	26.6983	67.0483	8.88417	9.44667	13.4967	22.7783	30.9308	0.6	14.19	44.3725	38.87	-6.97	302.19	273.652	437.727	389.86	307.849	275.567	286.757	250.665	15.2608	182.828	8.63583	50.3442	2.4325	6.76167	25.8358	22.6342	31.6742	0.260833	14.2575	44.3083	38.87	-6.97	297.812	276.873	436.841	379.431
2021-03-18 01:40:00	809	0.5	4.5	58.4	0.2	8.5	4	12.7	48	12.86	152.796	27.7642	64.8475	8.9825	10.3708	21.66	22.81	31.1342	0.6	14.195	44.2992	38.87	-6.97	302.692	274.087	437.584	389.587	308.79	275.284	286.416	251.285	16.7875	181.773	7.51667	58.3167	2.77667	7.24417	22.4075	22.7017	31.6683	0.228333	14.3075	44.2258	38.87	-6.97	297.651	276.723	436.163	379.242
2021-03-18 01:50:00	810	1.5	5.1	57	0.2	7.4	3.9	12.5	49	12.4175	152.746	28.0908	66.91	8.86417	9.48833	12.2567	22.7525	30.94	0.6	14.3758	44.4792	38.87	-6.97	301.324	274.711	437.909	389.752	307.984	275.126	287.521	250.523	14.0108	182.388	8.65333	58.6983	2.7075	6.32833	20.3958	22.6517	31.6217	0.234167	14.2658	44.2767	38.87	-6.97	296.651	276.728	436.234	379.543
2021-03-18 02:00:00	811	0.5	3.8	58.7	0.2	6.2	3.7	12.2	50	14.3625	150.434	27.7558	65.93	9.27333	9.92833	11.2658	22.6525	30.9292	0.6	13.9683	44.445	38.87	-6.97	303.417	273.794	437.133	389.455	307.069	274.723	287.502	250.308	12.3608	183.129	8.17917	45.5833	2.74333	6.56333	24.4883	22.6083	31.5225	0.244167	14.3642	44.2567	38.87	-6.97	297.009	276.478	436.48	379.545
2021-03-18 02:10:00	812	0.4	3.3	59.3	0.2	7.3	4	12.1	50	17.2492	145.051	27.0742	68.4183	9.0075	9.2925	11.9842	22.4167	31.28	0.6	13.9142	44.3533	38.87	-6.97	303.202	273.697	437.017	390.023	307.228	274.08	288.688	250.708	14.0958	182.11	8.27417	47.8133	3.08917	7.29917	28.7858	22.4417	31.6342	0.2325	14.0858	44.4592	38.87	-6.97	296.984	276.772	435.88	379.146
2021-03-18 02:20:00	813	0.9	4.5	57.8	0.2	7.6	4	11.9	50	15.74	145.932	27.235	74.8592	8.655	10.0675	13.0758	22.3825	31.2625	0.6	13.7233	44.8208	38.87	-6.97	301.783	273.966	436.621	389.447	306.568	274.408	288.151	250.387	16.1908	174.437	9.45917	59.2808	3.63083	10.345	41.6142	22.405	31.76	0.2175	13.8458	44.7642	38.87	-6.97	297.112	276.809	435.25	379.198
2021-03-18 02:30:00	814	3.8	7.9	53.8	0.2	7.2	4.3	11.6	51	12.49	146.693	26.5367	66.74	8.23083	9	13.1025	22.3725	31.785	0.6	13.4567	45.5308	38.87	-6.97	302.178	274.062	437.073	389.934	306.754	273.676	286.926	250.377	15.2625	177.838	8.87917	46.9342	2.76	7.2075	22.2342	22.4592	32.2408	0.245	13.62	45.3308	38.87	-6.97	296.836	276.903	435.755	379.161
2021-03-18 02:40:00	815	0.5	3.8	54.5	0.2	7.8	4.4	11.3	52	13.6683	149.746	26.9017	64.5108	8.51833	9.69083	16.695	21.9358	32.04	0.6	13.285	45.8458	38.87	-6.97	302.422	274.178	437.579	390.211	306.816	273.696	287.113	250.815	16.2042	175.309	8.37417	48.2017	2.92	7.15583	24.7817	21.8708	32.5908	0.245	13.4583	45.6425	38.87	-6.97	297.331	276.502	435.583	379.276
2021-03-18 02:50:00	816	0.7	5.3	53.1	0.2	9.1	4.8	11.1	53	16.2467	147.331	27.3983	68.3508	9.0675	9.97417	14.9142	21.6975	32.2808	0.6	13.4833	46.3133	38.87	-6.97	303.282	274.384	436.906	389.52	307.461	274.062	288.823	250.68	16.8775	176.271	8.89083	50.4292	3.54	8.72583	35.6692	21.6725	32.8075	0.221667	13.2442	46.5592	38.87	-6.97	297.884	276.249	435.747	379.357
2021-03-18 03:00:00	817	1.7	8.6	49.3	0.2	10	4.8	11.1	53	18.6283	143.311	26.7783	71.7025	9.89333	10.2125	17.9858	21.58	32.2167	0.6	13.0575	46.3583	38.87	-6.97	303.117	273.995	436.268	389.716	306.385	273.252	288.07	251.491	18.4917	172.821	7.92417	51.9633	3.26333	7.54083	24.0917	21.4733	33.0667	0.2325	13.1483	46.1	38.87	-6.97	297.293	276.397	435.473	379.343
2021-03-18 03:10:00	818	0.7	7	52.2	0.2	8.8	4.6	11.1	52	16.9467	141.841	26.2883	72.6933	12.8217	16.3767	30.78	21.6733	32.1617	0.6	13.115	46.0833	38.87	-6.97	303.156	273.843	436.548	389.432	306.463	273.788	288.956	251.449	17.9625	174.473	7.3725	53.3225	3.32	7.93417	31.9733	21.5633	32.7592	0.2275	13.1758	45.8075	38.87	-6.97	297.808	276.611	435.488	379.501
2021-03-18 03:20:00	819	0.5	7.4	50.9	0.2	8.3	4.7	11.1	52	17.9667	141.695	26.8517	75.7792	8.69917	12.75	17.6583	21.8008	31.7675	0.65	13.225	46.0217	38.87	-6.97	303.477	274.623	436.452	389.599	307.646	273.356	289.296	251.272	17.6408	173.812	7.855	56.5783	3.5375	8.89167	45.085	21.6492	32.5667	0.213333	13.1958	45.95	38.87	-6.97	297.537	276.576	435.447	379.322
2021-03-18 03:30:00	820	1.5	7.4	51.2	0.2	7.6	4.7	11	52	16.9825	142.282	27.47	75.3825	8.51083	9.54417	25.425	21.5625	32.1558	0.616667	12.8558	46.2725	38.87	-6.97	302.565	274.343	436.408	390.028	306.4	273.829	288.544	250.693	15.6808	176.739	7.955	58.2817	3.53333	8.10917	33.7433	21.4033	32.8958	0.214167	13.1125	46.2733	38.87	-6.97	296.873	276.135	435.644	379.241
2021-03-18 03:40:00	821	1.3	5.5	52.8	0.2	7.7	4.5	10.8	53	15.4133	143.917	25.965	74.1608	8.4375	9.30583	16.4633	21.3517	32.3867	0.6	12.6875	46.5	38.87	-6.97	302.785	273.284	436.682	389.986	305.655	274.027	288.558	251.46	14.6633	180.468	7.35917	54.4992	3.43083	6.85333	18.8808	21.2308	33.1125	0.214167	12.8817	46.3525	38.87	-6.97	296.786	276.373	435.903	379.729
2021-03-18 03:50:00	822	0.6	4.2	53.7	0.2	6.8	4.3	10.6	54	16.52	145.002	25.6567	76.5875	7.60417	8.6975	10.6075	21.3258	32.625	0.6	12.56	46.8142	38.87	-6.97	302.845	274.14	436.496	390.272	306.576	273.523	290.98	251.053	16.7442	177.259	7.88917	54.7692	3.305	8.18333	21.0533	21.1567	33.3325	0.219167	12.6775	46.7525	35.6942	11.3442	297.522	276.587	435.663	379.148
2021-03-18 04:00:00	823	0.7	4.4	53.8	0.2	6.9	4.7	10.4	54	16.3875	144.217	26.9758	82.27	8.31583	10.555	14.5883	21.2742	32.9217	0.6	12.4108	47.1867	38.87	-6.97	302.447	273.288	436.783	389.91	306.907	273.251	288.325	251.482	18.1633	177.48	7.95167	55.7475	3.29917	7.33083	25.73	20.9358	33.6358	0.216667	12.5217	47.2217	38.87	-6.97	297.478	276.8	436.074	379.347
2021-03-18 04:10:00	824	0.9	5.2	52.5	0.2	6.2	4.1	10.3	55	15.3209	143.472	26.3136	74.7745	7.55182	8.79909	13.8464	20.9173	32.8164	0.6	12.2709	47.3082	38.87	-6.97	302.823	273.493	436.086	389.727	305.89	272.858	288.925	251.341	16.3942	175.132	8.15083	56.975	3.45917	8.35417	38.8667	20.7867	33.6058	0.2175	12.3867	47.2317	38.87	-6.97	296.911	276.531	435.098	379.443
2021-03-18 04:20:00	825	0.8	4.2	53.5	0.2	6.8	4.2	10.2	54	15.805	147.593	25.5683	72.4692	8.34417	8.35667	13.3158	20.6067	32.8492	0.6	12.3725	47.2525	38.87	-6.97	302.717	274.086	437.02	389.82	306.129	272.921	288.319	251.523	14.7825	176.085	6.3075	53.7292	3.17167	7.74083	18.8017	20.4292	33.6867	0.228333	12.3642	47.2233	38.87	-6.97	297.276	276.552	434.882	379.299
2021-03-18 04:30:00	826	0.7	4.5	53.3	0.2	5.9	3.9	10.2	53	16.3073	141.667	25.8745	73.5536	8.00091	9.19364	8.42455	20.4782	32.6373	0.6	11.8691	47.19	38.87	-6.97	302.295	274.283	435.602	389.888	306.59	272.912	288.956	252.511	17.2458	170.021	7.96167	56.065	2.89833	6.23167	18.5933	20.3717	33.3517	0.229167	12.255	46.9267	38.87	-6.97	297.289	276.676	434.597	379.258
2021-03-18 04:40:00	827	2.5	8.4	49.3	0.2	5.8	3.7	10.3	52	14.65	144.79	27.0442	76.7558	7.70083	8.65667	13.5167	20.495	32.325	0.6	11.9433	46.0258	38.87	-6.97	302.871	274.361	437.358	389.461	306.897	272.919	289.389	252.292	17.2267	170.534	9.34	56.3717	2.85167	5.4125	20.7942	20.4933	32.6508	0.220833	12.1133	45.785	38.87	-6.97	297.577	276.8	434.899	379.238
2021-03-18 04:50:00	828	1.6	6	54.4	0.2	5.8	3.6	10.4	51	13.3517	149.948	27.0608	74.395	7.11083	7.99917	10.59	20.37	32.3475	0.6	11.9192	45.8133	38.87	-6.97	301.342	272.782	436.618	390.305	306.787	272.944	288.879	251.444	16.5967	174.454	8.45667	52.3533	3.04667	6.13	19.9917	20.38	32.7058	0.199167	12.2833	45.6775	38.87	-6.97	296.967	276.606	435.024	379.154
2021-03-18 05:00:00	829	1.3	5	54.3	0.2	4.9	3.4	10.1	52	11.68	147.048	26.5192	77.6225	7.20833	7.9225	9.6175	20.285	32.3692	0.6	11.8292	46.09	38.87	-6.97	301.918	273.993	436.669	389.281	306.392	273.045	288.579	251.748	16.0325	172.142	7.94	53.3933	2.88667	7.80167	23.9433	20.2058	33.0725	0.210833	11.8267	46.2808	38.87	-6.97	297.613	276.603	434.895	379.163
2021-03-18 05:10:00	830	1.8	5.5	52.9	0.2	6.3	3.7	9.9	52	15.1083	147.402	26.2958	73.6092	7.80083	8.355	13.4467	20.2167	32.4225	0.6	11.6467	46.3775	38.87	-6.97	302.561	273.382	436.856	390.042	306.753	272.441	288.826	251.75	17.2742	172.459	7.8875	49.9033	2.9975	6.65583	21.6233	20.3192	33.29	0.214167	11.7717	46.335	38.87	-6.97	297.224	276.566	435.092	379.29
2021-03-18 05:20:00	831	3.5	7.5	51.2	0.2	4.7	3.4	9.7	53	14.955	144.865	27.3717	73.5383	8.97083	9.9	21.2492	20.1642	32.4667	0.6	11.5783	46.5892	38.87	-6.97	302.376	273.823	435.582	389.394	306.915	273.086	288.521	252.407	15.5475	174.46	7.03917	54.7692	3.11917	7.72083	35.6167	20.4758	33.2192	0.2075	11.6975	46.4292	38.87	-6.97	296.935	276.871	434.56	379.231
2021-03-18 05:30:00	832	1.7	6.1	50.4	0.2	5.6	3.4	9.6	53	13.7975	138.654	27.5892	73.3133	10.8183	11.065	20.72	20.1875	31.85	0.6	11.53	46.1908	38.87	-6.97	301.77	273.94	434.342	390.191	307.418	272.623	288.566	252.34	14.5392	170.306	8.82333	55.3508	3.675	7.06167	28.91	20.305	32.45	0.231667	11.6358	45.9317	38.87	-6.97	296.938	276.446	434.12	379.104
2021-03-18 05:40:00	833	2.8	7.8	50	0.2	6.1	4.4	9.5	52	13.93	134.234	28.1642	79.2267	9.52083	11.2842	18.085	20.2417	31.5342	0.6	11.51	45.67	38.87	-6.97	302.879	274.608	435.002	389.429	308.693	272.278	290.648	252.331	20.7458	165.873	11.665	63.8342	3.29583	7.23083	19.7208	20.2083	32.1725	0.2125	11.6217	45.6025	38.87	-6.97	299.488	276.453	434.716	379.292
2021-03-18 05:50:00	834	3.6	9.3	47.9	0.2	6.5	3.8	9.8	51	17.0133	138.243	29.7725	91.7358	8.71	10.185	14.0292	20.2592	31.4458	0.6	11.5108	45.4542	38.87	-6.97	303.521	273.898	436.051	389.708	307.361	271.739	292.728	252.511	19.9017	164.839	15.6408	71.215	2.9875	7.145	29.295	20.1708	32.1217	0.2125	11.6242	45.2817	38.87	-6.97	296.537	276.487	433.828	379.138
2021-03-18 06:00:00	835	8.3	11.2	46.3	0.2	6.2	3.7	9.4	52	18.9383	137.952	29.2358	132.372	7.06333	8.625	13.2058	19.7575	31.7242	0.6	11.2417	45.46	38.87	-6.97	303.419	274.643	435.37	389.407	309.152	271.6	300.459	253.224	15.7017	164.679	14.2658	86.4642	2.77083	6.92667	18.75	19.68	32.4025	0.225	11.3275	45.3808	35.6308	-6.38917	297.371	276.65	433.033	378.837
2021-03-18 06:10:00	836	9.4	15.3	44.8	0.2	6.4	3.4	9.3	52	20.4408	136.178	30.0575	100.703	8.935	9.60833	17.34	19.7508	31.5233	0.6	11.5083	45.5842	38.87	-6.97	303.947	273.926	435.399	388.947	309.499	272.416	290.128	251.544	18.3017	163.838	10.5708	70.63	2.87833	6.96333	25.1017	19.6833	32.3375	0.215833	11.1683	45.4458	38.87	-6.97	297.938	276.134	434.195	379.052
2021-03-18 06:20:00	837	4.7	12.1	45.1	0.2	6.5	3.2	9.3	51	21.0792	134.762	31.5542	91.175	9.56	10.8808	17.7458	19.8667	31.3383	0.6	11.325	45.3175	38.87	-6.97	304.483	273.591	435.369	389.73	309.232	272.814	292.299	252.128	23.94	156.012	15.1583	81.145	3.085	7.75083	26.7133	19.8067	31.7425	0.214167	11.2292	44.9992	38.87	-6.97	299.213	276.436	432.928	378.918
2021-03-18 06:30:00	838	9.7	21.9	35.9	0.2	6.2	3.5	9.2	51	21.1675	132.107	29.9467	99.3417	9.18417	11.475	16.5867	20.2308	30.6708	0.6	11.3417	45.1308	38.87	-6.97	303.762	273.842	435.154	389.252	309.067	272.462	295.324	253.228	22.9358	158.937	10.4117	80.9217	2.9975	7.4375	20.3817	19.8592	31.4925	0.220833	11.3167	44.4608	38.87	-6.97	299.243	276.357	433.783	379.121
2021-03-18 06:40:00	839	6.1	20.6	36.5	0.2	8	3.6	9.3	51	24.9767	134.213	38.765	127.498	10.9592	11.7142	60.0733	20.1817	30.815	0.6	10.9342	45.4525	38.87	-6.97	306.587	273.615	435.65	389.801	324.624	271.743	301.978	253.178	33.8433	143.395	19.8425	104.562	4.1025	9.83083	21.9983	19.8417	31.63	0.2175	11.255	44.79	38.87	-6.97	301.523	276.229	432.228	379.007
2021-03-18 06:50:00	840	26.9	36.5	20.6	0.2	8.7	4.2	9.1	52	28.0467	127.783	47.09	149.893	9.41333	10.4192	19.9867	19.9425	30.715	0.608333	10.9667	45.1083	38.87	-6.97	305.361	274.256	435.134	390.077	312.441	271.844	301.142	254.466	33.8683	140.584	21.5717	120.409	3.6325	7.92583	30.38	19.8483	31.3717	0.204167	11.2367	44.4583	38.87	-6.97	300.798	276.483	432.257	378.632
2021-03-18 07:00:00	841	22.2	37.3	22.4	0.3	11.1	4.5	9	52	29.7991	123.577	41.3291	254.037	10.9736	12.2009	23.5145	19.8391	30.9991	0.6	10.9145	45.29	38.87	-6.97	306.421	274.108	434.012	390.049	317.82	272.102	331.553	255.801	35.4592	134.987	37.2217	221.793	4.105	11.6675	45.7108	19.7333	31.64	0.205	11.1733	44.7258	38.87	-6.97	301.996	276.333	432.24	378.719
2021-03-18 07:10:00	842	38.1	41.8	16.4	0.3	9.8	5	8.9	52	26.2367	126.275	42.9683	275.648	10.2475	10.9608	15.3342	19.7492	30.6492	0.6	11.0017	44.5317	38.87	-6.97	304.678	273.599	435.551	389.87	315.877	271.52	317.137	255.053	36.0217	137.417	37.8575	211.312	4.74083	11.6275	35.355	19.6408	31.3575	0.22	11.4633	44.4275	38.87	-6.97	301.102	276.233	432.272	378.982
2021-03-18 07:20:00	843	32.7	35.9	20.9	0.4	12.2	5.7	8.9	51	24.4683	132.349	37.9667	197.84	9.76333	10.5408	20.48	19.6717	30.2058	0.6	10.9592	43.6192	38.87	-6.97	304.874	273.875	434.977	389.321	313.27	271.923	303.766	253.895	29.9458	142.383	18.9892	131.042	3.95333	10.3875	27.365	19.5667	30.735	0.211667	11.5033	43.4292	38.87	-6.97	300.081	276.294	431.817	378.923
2021-03-18 07:30:00	844	20.6	29.6	29.5	0.3	13.6	5.3	9	49	23.8242	130.709	41.5175	163.933	9.3975	10.135	63.7725	19.4608	30.1542	0.6	10.9492	43.27	38.87	-6.97	305.662	274.398	435.69	389.527	326.754	271.658	307.518	254.893	28.9992	145.92	24.6408	135.433	6.435	18.4942	77.13	19.255	31.16	0.193333	10.92	43.3267	38.87	-6.97	300.149	276.806	432.614	378.706
2021-03-18 07:40:00	845	27	31.2	30.5	0.3	22.3	6.6	9	49	27.1783	128.593	53.5717	176.824	10.585	13.5933	24.8667	19.4258	30.2275	0.6	10.9625	43.14	38.87	-6.97	305.062	273.901	434.24	389.482	314.512	271.91	302.973	254.905	30.3508	146.274	24.9575	142.893	5.84167	22.8642	81.4175	19.2375	30.9992	0.203333	10.9708	43.2167	38.87	-6.97	300.147	276.365	432.86	378.611
2021-03-18 07:50:00	846	33.5	32.2	28.4	0.3	30.7	9	9.7	46	24.9733	128.782	39.0633	153.024	8.56667	11.175	15.8992	19.8083	29.52	0.6	11.565	41.4317	38.87	-6.97	305.142	274.765	435.849	388.827	315.403	271.793	302.235	254.774	28.42	148.725	23.5483	120.57	4.79333	19.0383	86.5392	19.4308	30.5042	0.205	11.3025	42.3142	38.87	-6.97	300.021	276.79	432.57	379.015
2021-03-18 08:00:00	847	20.9	27.1	32.6	0.3	25.7	7.1	11.9	40	27.2908	130.032	42.7175	189.077	10.2992	12.0508	16.6917	21.0292	28.0725	0.6	12.9083	38.8017	38.87	-6.97	306.545	273.983	434.623	389.118	320.142	272.147	314.4	254.822	29.7775	141.875	24.2008	147.877	4.15333	17.2983	66.1108	20.5675	29.2942	0.219167	12.2667	40.3017	38.87	-6.97	300.32	276.885	431.663	379.199
2021-03-18 08:10:00	848	28.3	31.3	27.6	0.3	30.8	7.7	13.8	35	28.8808	123.263	48.0517	224.847	12.2233	15.4117	21.2383	22.8233	26.1033	0.6	14.6325	35.5117	38.87	-6.97	307.226	274.678	434.985	389.851	326.934	274.261	316.963	255.43	32.8317	133.099	31.0017	174.985	4.48917	16.3058	56.0183	22.2183	27.1467	0.216667	13.6267	37.815	38.87	-6.97	301.692	277.144	430.721	379.691
2021-03-18 08:20:00	849	38.7	43.3	21	0.3	32.2	7.9	15.4	32	28.4217	123.991	57.4208	280.087	14.8892	18.9667	29.2558	24.4692	23.8883	0.6	16.3258	32.015	38.87	-6.97	305.361	275.082	433.303	389.443	330.712	275.06	325.316	256.883	32.74	126.84	38.7817	221.525	4.32417	12.7442	38.3642	23.8583	24.9558	0.246667	15.2008	34.1892	38.87	-6.97	300.692	277.445	429.484	380.284
2021-03-18 08:30:00	850	59.6	41.6	21.5	0.3	38	8.1	15.2	32	12.3218	121.89	48.8518	240.264	8.85455	11.54	14.9973	25.23	21.8727	0.618182	17.3945	28.3436	38.87	-6.97	302.275	274.973	431.965	390.616	318.084	276.177	306.11	256.925	15.62	136.621	25.2775	167.85	2.7625	9.92583	34.265	24.6458	23.0083	0.246667	16.1575	30.9275	38.87	-6.97	297.474	277.938	428.559	380.39
2021-03-18 08:40:00	851	15.3	26	39.8	0.3	25.9	5.8	14.8	32	6.63417	129.402	40.3108	189.114	7.88333	9.59167	16.5708	25.3008	21.6258	0.633333	17.6233	27.5425	38.87	-6.97	301.711	274.888	432.812	389.651	320.439	276.792	304.24	257.729	13.7917	136.588	22.755	146.734	2.54417	9.41833	44.66	24.84	22.5858	0.261667	16.3367	30.275	38.87	-6.97	297.788	277.423	428.478	380.192
2021-03-18 08:50:00	852	15.7	22.4	42	0.3	20.4	5.3	14.6	32	4.83667	126.641	40.7825	159.779	8.60083	11.9325	19.2067	25.6233	20.7242	0.625	17.975	26.59	38.87	-6.97	300.308	274.256	430.553	389.882	320.549	277.227	298.46	258.572	8.80083	138.002	22.2267	123.721	2.67917	7.4175	36.0525	25.2467	21.5617	0.249167	16.5525	28.9192	38.87	-6.97	295.903	277.197	427.258	379.599
2021-03-18 09:00:00	853	15.1	27.2	42.4	0.3	23.5	4.9	15.9	28	-2.1375	132.158	40.0683	139.139	8.26333	10.1292	18.4917	25.6558	20.0625	0.633333	18.4308	25.2908	38.87	-6.97	299.975	273.565	432.998	388.431	318.88	277.502	301.871	257.707	4.1075	143.857	24.9875	120.452	2.9125	7.83083	16.5592	25.3208	20.8658	0.2325	16.7158	27.3042	38.87	-6.97	296.061	277.124	428.19	379.578
2021-03-18 09:10:00	854	13.7	16	50.9	0.2	23.1	4.6	16.4	27	-0.961667	140.373	39.2133	159.916	9.40083	10.9158	20.9475	26.6817	19.0892	0.675	19.0392	23.8083	38.87	-6.97	300.352	272.987	433.454	388.338	320.549	278.902	295.746	258.548	5.54333	147.891	25.885	144.008	3.2325	7.96583	20.5817	26.1317	20.0208	0.25	17.565	26.0208	38.87	-6.97	296.291	277.182	429.017	379.578
2021-03-18 09:20:00	855	16.6	25.2	48.2	0.3	16.8	4.6	18.2	24	-3.8325	141.48	40.1292	133.361	10.415	14.2117	18.8683	27.4317	17.8333	0.641667	19.8783	22.0683	38.87	-6.97	299.582	274.579	432.707	388.418	322.291	280.798	295.436	259.315	-2.52417	152.245	18.1425	121.433	2.81667	9.40083	26.6117	27.1542	18.7483	0.265	18.5258	23.9358	38.87	-6.97	294.584	277.257	427.931	379.1
2021-03-18 09:30:00	856	10.3	18.5	55.4	0.3	27.6	6.2	18	23	-4.32083	143.396	51.8392	130.732	8.35083	11.4525	43.5867	27.5925	17.405	0.666667	20.4392	21.3508	38.87	-6.97	300.342	274.2	434.169	388.695	337.479	281.194	293.568	258.248	-0.488333	151.153	19.1725	121.158	2.86417	9.25167	42.61	27.18	18.2667	0.2575	18.6667	23.2242	38.87	-6.97	295.604	277.257	428.85	379.149
2021-03-18 09:40:00	857	27.4	18.5	54.6	0.3	32.6	5.3	17.9	23	-4.38917	145.45	55.8175	121.427	8.54583	11.4642	21.0225	27.4492	17.1583	0.608333	20.1583	20.7692	38.87	-6.97	298.757	273.168	433.396	387.274	324.351	281.795	291.453	258.142	1.1175	154.705	19.4	110.877	2.58583	8.75417	36.9117	27.4958	17.7917	0.255	18.6133	22.8842	38.87	-6.97	295.309	276.83	429.689	378.596
2021-03-18 09:50:00	858	12.7	23.6	57.6	0.2	29.2	5	18.4	22	-8.685	147.762	42.9283	97.3417	7.46833	9.57	13.3108	27.1942	17.2475	0.608333	20.0392	20.2833	38.87	-6.97	299.318	273.409	433.638	387.552	324.442	281.394	288.392	257.88	-4.675	163.676	17.3733	83.23	2.8	8.90167	36.9767	27.2233	17.6808	0.246667	18.7175	22.2475	38.87	-6.97	294.663	276.518	429.972	378.264
2021-03-18 10:00:00	859	11.1	21.4	62.2	0.2	26.8	4.6	17.8	22	-3.805	146.99	44.2692	93.9508	7.27083	9.08917	69.1117	27.4475	17.2558	0.65	20.1908	20.445	38.87	-6.97	300.559	272.887	435.437	386.598	322.039	281.938	287.767	256.161	-4.37833	168.722	20.7267	95.86	2.98333	8.54667	29.0642	27.4167	17.5542	0.245833	19.2517	22.0275	38.87	-6.97	295.162	276.502	431.567	377.982
2021-03-18 10:10:00	860	15.2	16.8	60.7	0.2	34.1	10.8	19	21	0.124167	154.111	40.5117	95.6275	8.545	10.4225	45.1975	27.9333	17.3025	0.633333	20.425	20.45	38.87	-6.97	301.137	273.292	436.547	387.152	321.007	282.599	291.902	257.073	2.5225	172.276	21.4792	94.6542	2.83417	8.36083	23.8742	28.0183	17.4975	0.269167	19.485	21.9025	38.87	-6.97	296.277	276.249	432.955	377.799
2021-03-18 10:20:00	861	11.7	21	59.4	0.2	22.8	4.8	19.3	21	0.5825	154.738	40.75	127.539	7.78917	10.6875	21.3025	28.3258	16.8142	0.608333	20.7017	20.3542	38.87	-6.97	301.313	273.397	436.337	386.905	322.853	283.74	294.557	255.603	-4.18417	177.403	16.7692	104.636	2.8	7.44917	32.08	28.2525	17.2783	0.2675	19.8133	21.6283	38.87	-6.97	294.949	276.098	432.38	377.778
2021-03-18 10:30:00	862	12.2	18.4	62	0.2	22.5	5.6	19.6	21	-0.353333	150.528	46.185	115.509	7.55333	9.97167	19.3067	28.3892	16.5417	0.608333	20.5825	20.2033	38.87	-6.97	300.192	272.992	435.01	386.588	328.309	283.72	292.46	255.75	-1.6175	175.377	20.5233	93.5017	3.15333	9.01083	56.175	28.1775	16.935	0.2525	19.6358	21.4358	38.87	-6.97	295.303	276.303	432.08	377.617
2021-03-18 10:40:00	863	20.9	19.5	60	0.2	27.6	6	17	24	-2.13417	151.917	47.3567	115.844	8.96417	10.78	21.3625	28.27	15.8192	0.641667	20.74	19.1883	38.87	-6.97	300.355	273.277	435.634	386.712	323.332	284.202	291.452	256.219	-3.44917	176.938	20.1675	97.8825	2.62833	8.22417	36.2967	28.1667	16.42	0.265833	19.2983	21.0992	38.87	-6.97	295.585	275.687	433.279	377.209
2021-03-18 10:50:00	864	11.6	18.4	64.3	0.2	23.9	5.4	16.4	24	-2.26	153.76	43.7108	110.852	7.53917	9.7	18.0075	28.2583	16.1367	0.7	20.305	19.6442	38.87	-6.97	300.017	272.457	435.832	386.308	324.269	285.168	291.576	255.683	2.8525	179.301	19.2083	96.9958	2.87167	9.51	57.765	27.7558	16.7875	0.260833	19.1908	21.2675	38.87	-6.97	295.835	275.824	433.618	376.671
2021-03-18 11:00:00	865	14.4	23.4	60	0.2	30.8	5.1	16.2	24	-4.13583	157.468	43.9142	101.945	6.79417	10.3242	13.4508	27.0458	16.9275	0.691667	19.1317	20.6433	38.87	-6.97	300.206	271.96	437.397	386.097	320.786	284.442	287.652	254.944	0.16	184.522	18.775	99.1825	2.6	8.29083	39.5158	26.7842	17.605	0.265833	18.3183	21.9492	38.87	-6.97	295.854	275.457	435.632	376.506
2021-03-18 11:10:00	866	13.5	14.3	66.1	0.2	32.1	8.1	16	24	2.51333	160.782	42.3017	94.2783	7.51417	9.6825	23.3125	26.1658	18.1225	0.625	18.045	22.8442	38.87	-6.97	301.597	272.36	437.817	385.912	321.721	283.484	293.06	255.086	7.02083	186.417	22.5817	102.818	3.0425	10.1817	45.1975	26.0558	18.79	0.246667	17.5433	23.6592	38.87	-6.97	296.64	275.479	435.797	376.217
2021-03-18 11:20:00	867	12.8	24.2	63.2	0.2	27.6	5.6	16.4	24	5.41167	158.588	44.3292	114.718	7.67417	10.2658	17.5033	25.6983	18.6192	0.6	17.4708	23.9033	38.87	-6.97	302.262	272.257	437.841	386.358	324.423	283.153	294.053	252.274	7.52167	190.002	21.785	100.567	2.3125	7.88667	41.2225	25.5242	19.2267	0.255833	17.2008	24.4933	38.87	-6.97	297.12	275.685	436.594	376.385
2021-03-18 11:30:00	868	13.2	18.6	65.1	0.2	20.3	4	15.9	25	5.30083	153.426	45.6025	109.857	6.47083	8.46417	12.4583	25.555	17.5267	0.6	17.3433	22.5725	38.87	-6.97	300.308	271.778	436.202	386.012	320.358	282.267	291.248	253.792	4.47583	187.665	22.305	97.5883	2.59583	10.5217	126.798	25.2833	18.0758	0.245	17.2208	23.0558	38.87	-6.97	295.8	275.047	435.827	376.535
2021-03-18 11:40:00	869	11.6	20.9	68.1	0.2	44.4	9	16	23	2.36333	162.34	41.4925	105.14	6.82917	8.33667	18.1658	25.4775	17.565	0.6	17.2208	22.5108	38.87	-6.97	300.932	273.118	439.752	386.168	318.717	282.053	292.42	253.99	6.6925	191.375	20.05	113.537	2.55583	9.92417	63.0483	25.2808	18.1975	0.254167	17.3067	22.9133	38.87	-6.97	296.277	275.381	435.465	376.137
2021-03-18 11:50:00	870	9.2	19.3	67.7	0.1	35.5	6.8	16.2	23	1.685	165.805	40.5233	106.996	5.7725	9.02	17.1217	25.5033	16.1975	0.616667	17.2883	20.7975	38.87	-6.97	300.69	272.533	437.402	386.117	320.62	282.58	294.22	251.932	4.98583	177.989	23.2058	99.36	2.14667	8.52667	42.0767	25.3967	16.7117	0.248333	17.25	20.9608	38.87	-6.97	296.077	275.307	433.876	376.689
2021-03-18 12:00:00	871	10.4	18.7	69.4	0	43.6	6.9	16.3	21	2.24667	156.979	41.3225	118.716	5.165	7.50333	14.095	25.3883	15.7325	0.6	17.0033	19.9717	38.87	-6.97	299.858	273.502	436.659	386.341	318.158	282.117	290.873	251.6	1.78917	181.033	20.33	101.232	2.14	10.6258	118.082	25.0958	16.24	0.254167	16.9608	19.9067	38.87	-6.97	295.231	275.35	434.766	376.474
2021-03-18 12:11:00	872	9.2	15.6	72.8	0.2	64.4	8.1	16.4	20	0.875	161.467	39.6158	93.135	5.9525	7.6025	7.7825	25.2025	16.1433	0.6	16.755	20.4067	38.87	-6.97	300.641	272.174	437.838	386.592	319.361	282.148	292.677	253.523	4.79417	191.5	20.5425	91.6083	2.31833	9.45917	57.4533	25.0833	16.7075	0.224167	16.6892	20.415	38.87	-6.97	296.349	275.644	436.793	376.608
2021-03-18 12:20:00	873	9.1	15.8	71.2	0.2	34.8	5.7	16.8	20	3.14818	162.508	40.8	112.749	6.94	8.11273	11.27	25.3891	16.5209	0.618182	17.1264	20.9991	38.87	-6.97	300.571	272.933	439.242	385.645	318.525	282.445	293.069	253.395	5.61	194.347	19.6658	99.9892	2.2275	7.91	39.82	25.3417	17.0817	0.235833	17.2458	20.7333	38.87	-6.97	296.106	275.636	436.768	376.785
2021-03-18 12:30:00	874	9.5	16.6	71.4	0.2	29.5	5.6	17.4	19	3.90667	166.235	41.6817	128.816	6.76667	9.875	16.4642	25.7833	15.46	0.6	17.4608	19.755	38.87	-6.97	301.762	272.593	438.351	386.169	322.64	282.73	299.164	252.761	5.97833	185.854	21.1992	107.502	2.61	9.79583	53.3133	25.9317	15.7767	0.251667	17.6242	19.7225	38.87	-6.97	296.075	275.679	434.338	376.482
2021-03-18 12:40:00	875	12.5	16.7	70	0.2	29.5	5	18.5	17	0.303333	155.667	42.7483	128.353	6.22333	8.92	13.5692	25.8333	13.9442	0.616667	17.4367	17.8208	38.87	-6.97	298.509	272.228	435.407	386.035	319.293	282.638	293.192	253.425	0.6475	181.689	23.8558	101.461	2.6775	15.6533	154.793	26.1675	14.2092	0.241667	17.8667	17.3575	38.87	-6.97	295.174	275.216	433.764	376.619
2021-03-18 12:50:00	876	9.2	15.2	76.8	0.2	87.6	10.9	17.8	16	-4.59167	159.488	42.6367	125.074	7.6575	11.0567	15.8542	26.0233	13.295	0.6	17.4608	16.4025	38.87	-6.97	299.777	272.801	436.83	386.054	323.531	281.723	294.868	253.112	-1.76583	185.148	21.5508	104.051	2.9725	12.8375	78.63	26.3442	13.6092	0.238333	17.8933	15.8058	38.87	-6.97	295.833	275.217	435.175	376.818
2021-03-18 13:00:00	877	13.8	18.5	76.1	0.2	70.5	20.2	17.4	15	-1.05167	159.387	46.9367	121.892	6.29417	9.7075	20	26.2708	13.2058	0.6	17.6642	16.2392	38.87	-6.97	299.877	272.384	437.671	386.266	325.277	282.528	298.682	254.87	3.69667	184.718	22.8733	125.14	2.4375	14.7775	137.801	26.4042	13.4942	0.241667	17.8467	15.8708	38.87	-6.97	296.167	275.545	434.517	376.594
2021-03-18 13:10:00	878	14.5	17.5	75.3	0.2	90	11.6	17.4	15	0.4825	166.016	45.8142	150.662	8.12083	11.1658	24.0742	26.225	13.2475	0.6	17.925	16.3658	38.87	-6.97	300.853	272.567	439.627	385.726	320.258	283.318	298.784	255.499	5.94417	182.617	26.2317	157.175	2.97083	12.33	85.73	26.2758	13.67	0.243333	18.0075	16.245	38.87	-6.97	296.574	275.341	435.564	376.387
2021-03-18 13:20:00	879	17.9	21.6	72.6	0.2	71	9.1	17.6	15	3.08833	170.765	42.8217	148.243	8.01833	12.3358	25.5675	26.27	13.4125	0.6	18.045	16.3117	38.87	-6.97	301.172	271.826	439.68	386.299	323.132	283.827	298.54	254.076	8.71833	187.732	28.5717	121.798	3.16333	11.79	67.4117	26.3958	13.8667	0.241667	18.225	16.3008	38.87	-6.97	297.97	275.649	436.375	376.093
2021-03-18 13:30:00	880	19	25	71.4	0.2	61.6	14.1	17.4	16	5.30083	167.838	54.9058	164.99	6.7	8.90917	16.3375	26.285	13.15	0.616667	18.0708	16.3492	38.87	-6.97	301.504	272.548	439.428	386.413	330.999	282.885	301.399	254.456	12.2358	182.693	31.9525	184.364	2.69333	12.5033	59.7	26.4167	13.5392	0.249167	18.1583	16.21	38.87	-6.97	297.443	275.45	436.149	376.431
2021-03-18 13:40:00	881	21.6	29.3	72.5	0.2	51	7.5	17.5	15	2.20417	169.162	48.1483	137.682	5.9375	7.38083	25.2283	26.2242	13.14	0.675	17.84	16.3258	38.87	-6.97	301.012	272.236	439.148	386.046	324.501	283.587	304.104	253.409	4.30333	189.641	25.82	153.083	2.20667	8.35917	49.2008	26.4175	13.5992	0.2625	17.945	16.1825	38.87	-6.97	296.54	275.39	435.293	376.402
2021-03-18 13:50:00	882	16.3	18.9	75.4	0.2	29.4	5.3	17.6	15	3.73167	168.02	45.115	157.164	6.75167	7.56833	13.7742	26.3008	13.2608	0.625	17.945	15.8642	38.87	-6.97	301.635	272.167	439.873	386.106	320.991	284.087	292.513	253.591	4.16167	191.692	22.7725	149.199	2.3825	8.19583	42.2783	26.335	13.6758	0.255	18.265	15.8683	38.87	-6.97	296.214	275.323	437.833	376.05
2021-03-18 14:00:00	883	10.3	14.5	80	0.2	37.4	5.2	17.6	16	3.57	165.579	44.16	158.62	10.1333	11.7983	15.37	26.3833	13.2958	0.6	18.2042	16.3658	38.87	-6.97	300.957	272.445	438.61	385.628	321.972	283.334	303.353	253.873	3.33417	196.311	19.7508	145.382	3.60083	7.675	20.1875	26.4442	13.5292	0.253333	18.2183	15.9933	38.87	-6.97	295.787	275.207	435.776	375.913
2021-03-18 14:10:00	884	11	17.1	78.8	0.2	20.7	5.9	17.7	15	1.08167	166.718	43.025	152.476	8.2025	11.4408	18.81	26.5317	12.9542	0.666667	18.2208	15.8817	38.87	-6.97	300.473	272.994	437.977	386.306	324.319	283.407	301.936	254.278	3.89333	193.588	22.0875	128.237	2.75833	8.14333	53.6008	26.5317	13.4158	0.251667	18.2867	15.7858	38.87	-6.97	296.87	275.349	436.553	376.245
2021-03-18 14:20:00	885	14.8	20.6	75.2	0.2	27.2	5	18	15	1.9975	167.067	46.9017	148.627	7.09667	10.4267	13.1017	26.6808	12.6133	0.633333	18.3558	15.3225	38.87	-6.97	301.159	272.486	440.632	385.877	321.316	284.599	296.804	252.167	5.61167	192.459	21.255	117.586	2.4775	7.32583	36.79	26.6842	13.1333	0.260833	18.5708	15.1708	38.87	-6.97	296.707	274.867	438.224	376.457
2021-03-18 14:30:00	886	12.9	20.8	78.9	0.2	18.7	4.1	18.7	14	1.63417	176.739	40.6792	132.008	6.5525	8.13667	11.2458	26.6642	13.4125	0.6	18.3775	16.2233	38.87	-6.97	301.075	272.393	440.691	386.342	320.085	283.334	292.839	253.713	4.74667	201.056	17.955	111.788	2.18667	8.665	41.095	27.0117	13.5467	0.251667	19.0692	15.5933	38.87	-6.97	296.515	275.072	437.727	375.947
2021-03-18 14:40:00	887	8.7	13	80.9	0.2	25.5	5.2	19.1	14	0.815833	172.249	38.6342	111.924	6.42917	9.9825	22.6667	27.1308	12.9892	0.666667	18.8717	15.7542	38.87	-6.97	299.825	272.39	438.918	386.221	319.589	284.915	292.223	252.737	0.3525	200.935	14.4975	102.762	2.23083	8.36167	32.445	27.8525	12.9275	0.248333	19.835	14.8508	35.6908	16.8517	295.589	275.57	436.206	376.426
2021-03-18 14:50:00	888	7.5	11.2	82.1	0.2	26.1	3.9	19.3	14	-2.705	172.455	39.7983	144.305	6.30917	7.605	7.58333	27.4917	12.7542	0.625	19.3283	15.5308	38.87	-6.97	300.301	272.235	439.049	386.272	320.707	284.776	303.291	252.438	-1.66583	199.038	16.8825	148.565	2.50917	9.52167	38.4242	28.6917	12.4842	0.26	20.85	14.1908	38.87	-6.97	295.728	275.748	436.428	376.503
2021-03-18 15:00:00	889	5.5	14.4	81.9	0.2	28.8	5.5	19.3	14	-1.23667	169.145	39.5	153.488	6.35583	9.50667	13.285	27.6958	12.7383	0.633333	19.5325	15.3075	38.87	-6.97	301.145	272.965	439.448	386.448	320.34	285.618	294.188	252.738	-2.4825	191.798	18.0558	116.68	2.17667	7.54917	44.4183	29.2592	12.3508	0.2625	21.2542	13.6892	38.87	-6.97	295.66	275.773	436.4	376.354
2021-03-18 15:10:00	890	6.5	13.7	81.9	0.2	21.6	4.3	19.1	14	1.06083	171.512	38.9958	117.57	7.97583	11.2033	58.2	27.885	13.2383	0.6	19.7083	15.9458	38.87	-6.97	301.103	272.149	440.343	386.302	321.012	285.08	291.077	252.468	-1.12833	202.162	15.3275	96.085	2.5425	8.5325	40.15	29.3192	12.64	0.268333	21.2375	14.6167	38.87	-6.97	295.317	275.41	436.694	376.592
2021-03-18 15:20:00	891	5.3	14	80.9	0.2	34.4	7.9	19.1	15	-2.00667	172.74	40.2883	111.857	6.66833	9.01583	16.9458	28.2183	12.9108	0.658333	19.8433	15.7117	38.87	-6.97	300.053	272.278	439.048	385.786	321.384	285.19	292.844	253.058	-1.52167	188.984	20.1483	97.3092	2.31833	7.66667	33.4092	29.5842	12.2317	0.270833	21.4458	14.1225	38.87	-6.97	295.889	275.303	434.9	376.488
2021-03-18 15:30:00	892	9.4	14.8	79.4	0.2	23.7	5.5	19.2	15	0.141667	174.373	39.2725	118.871	7.6025	8.42583	38.5008	27.8783	13.9717	0.675	19.7858	16.5267	38.87	-6.97	301.727	272.479	440.543	386.303	320.193	286.477	294.075	252.904	0.3475	198.485	19.6042	104.865	2.08583	5.96833	32.9917	29.615	13.1817	0.2875	21.52	14.9425	38.87	-6.97	296.652	275.563	437.634	376.513
2021-03-18 15:40:00	893	5.7	10	80.7	0.2	17.6	4.4	19.1	16	0.0608333	171.345	39.7475	114.731	7.73417	9.94833	19.0217	27.8875	13.8592	0.7	19.7217	16.8817	38.87	-6.97	300.579	272.364	439.143	385.575	320.259	286.317	290.444	253.156	1.02583	197.48	18.6858	91.9325	2.6275	7.8075	27.6317	29.5417	13.1367	0.244167	21.2433	15.3942	38.87	-6.97	295.897	275.136	436.795	376.293
2021-03-18 15:50:00	894	9	15.8	78.9	0.2	19.4	4.9	19.2	16	1.09917	169.752	39.5558	113.488	6.41833	8.65083	13.065	28.1725	13.9292	0.691667	20.1117	16.9517	38.87	-6.97	301.251	272.773	439.396	385.858	321.905	286.809	294.643	252.03	-0.901667	195.148	19.0592	96.7783	2.31333	6.97333	14.8583	29.8708	13.275	0.254167	21.585	15.2517	38.87	-6.97	295.282	275.322	435.569	376.062
2021-03-18 16:00:00	895	8	16.9	78.6	0.2	10.2	3	19.6	16	1.15333	172.673	40.945	128.583	6.48583	7.8025	12.8733	28.16	14.0633	0.633333	20.1517	17.0133	38.87	-6.97	301.363	272.296	440.502	385.792	320.956	287.65	293.675	253.593	-1.06833	192.808	20.5983	112.971	2.31667	6.225	15.2	29.8633	13.3317	0.261667	21.6667	15.5342	38.87	-6.97	295.911	275.529	435.598	376.363
2021-03-18 16:10:00	896	7	17.3	79.4	0.2	9.3	2.9	19.2	17	1.44	171.103	39.9142	121.365	7.11167	9.4675	15.5	28.2017	13.9433	0.608333	20.3333	16.8325	38.87	-6.97	302.369	273.143	439.151	385.772	322.436	287.411	294.045	252.097	0.1475	195.572	21.1608	99.9667	2.465	7.20667	27.0067	29.6033	13.4508	0.255833	21.2467	15.6883	38.87	-6.97	296.626	275.428	437.435	376.203
2021-03-18 16:20:00	897	12.7	15.7	76.9	0.2	19.6	6.8	19.2	16	6.32667	166.838	42.3225	150.366	9.54417	12.735	16.4333	28.4675	14.4433	0.65	20.3925	17.4533	38.87	-6.97	302.363	272.293	440.093	385.992	322.163	287.757	301.725	252.968	4.90583	194.983	20.2442	160.021	2.7425	8.68583	42.5708	29.7833	13.9258	0.281667	21.4883	16.4167	38.87	-6.97	297.163	275.329	437.228	376.53
2021-03-18 16:30:00	898	9.1	20.9	72.8	0.2	20.4	4.8	19.6	17	1.73833	170.957	40.9433	155.79	9.62917	12.4308	17.3517	28.8017	14.3142	0.641667	20.6983	17.275	38.87	-6.97	301.251	272.729	439.103	386.191	322.01	287.94	297.475	253.05	4.42917	194.105	21.7025	122.273	2.45	7.56833	45.8567	30.1567	13.6458	0.275	21.7575	16.3342	38.87	-6.97	297.031	275.529	436.78	376.418
2021-03-18 16:40:00	899	7.7	20.2	74.3	0.2	19.1	4	19.7	17	4.39333	167.544	41.52	133.129	7.10083	9.745	11.8208	29.0058	14.5225	0.691667	20.7708	17.5017	38.87	-6.97	302.79	272.959	440.117	386.753	322.405	288.276	294.38	251.982	4.01583	194.343	20.2125	108.707	2.42667	8.4575	39.5667	30.2225	13.9758	0.275833	21.705	16.6025	38.87	-6.97	297.112	275.443	437.385	376.544
2021-03-18 16:50:00	900	9.1	18.9	75.7	0.2	19.8	4.9	19.3	18	7.26333	167.073	45.26	158.181	8.08917	11.1608	15.3925	28.8208	14.92	0.658333	20.6467	18.285	38.87	-6.97	302.806	272.544	439.234	386.459	327.105	288.259	306.607	253.039	7.755	194.673	21.0242	139.396	2.54417	7.17417	27.3375	30.2842	14.2975	0.275833	21.6267	17.2592	38.87	-6.97	297.873	275.426	437.62	375.918
2021-03-18 17:00:00	901	12.9	24.2	70.2	0.2	10.6	3.7	19.5	18	3.96083	163.284	46.0292	209.746	10.265	13.1675	19.9583	29.16	14.8217	0.616667	20.7592	18.4225	38.87	-6.97	301.729	272.423	438.543	386.476	323.49	288.985	309.104	253.63	8.45333	191.134	20.3967	209.049	2.795	7.33	16.5167	30.3267	14.2908	0.293333	21.7933	17.36	38.87	-6.97	297.827	275.349	436.965	376.748
2021-03-18 17:10:00	902	9.3	22.6	70.9	0.3	14	4.5	19.7	18	3.2975	164.012	45.5567	186.417	8.69417	10.285	15.3442	29.3858	14.49	0.65	20.5908	18.2283	38.87	-6.97	301.749	272.372	438.734	386.827	325.957	288.804	301.734	251.657	7.35167	186.278	19.4017	146.68	2.45667	6.39667	13.6392	30.24	14.2367	0.265833	21.585	17.1808	38.87	-6.97	297.717	275.804	435.549	376.914
2021-03-18 17:20:00	903	10.5	24.8	70.1	0.3	9	3.6	19.4	18	4.4875	162.7	48.7958	185.812	7.54	10.2358	12.5767	29.0592	14.6358	0.7	20.32	18.4508	38.87	-6.97	303.225	272.765	438.767	385.887	328.855	288.82	308.967	253.019	5.44417	187.673	18.4708	152.032	2.89333	8.14917	19.6067	30.0367	14.3025	0.265	21.3208	17.3925	38.87	-6.97	297.563	275.105	436.943	376.598
2021-03-18 17:30:00	904	10.9	22.1	71.1	0.2	10	3.8	18.3	20	7.525	163.095	48.5742	184.902	10.6675	11.7442	17.2808	28.4167	15.2767	0.658333	19.745	19.3017	38.87	-6.97	302.427	271.887	439.021	386.473	324.908	287.525	301.658	252.812	6.4325	193.819	19.6167	147.32	2.97667	7.71333	21.5433	29.4125	14.8425	0.256667	20.7558	18.2142	38.87	-6.97	297.517	275.052	437.207	376.571
2021-03-18 17:40:00	905	13.1	24.7	68.7	0.3	11.7	3.4	17.4	21	6.62333	161.155	44.51	170.173	9.97583	13.6833	20.2567	28.1917	15.7592	0.625	19.3567	20.2292	38.87	-6.97	302.548	272.469	439.191	386.703	321.522	286.824	299.583	252.171	7.42417	194.049	18.67	153.953	2.7775	7.435	27.0817	28.8225	15.4733	0.265833	20.2958	19.2092	38.87	-6.97	297.899	275.048	437.67	376.485
2021-03-18 17:50:00	906	13.2	29	63.7	0.3	10.8	3.7	17.4	22	5.508	158.633	34.785	129.299	10.052	11.09	25.406	27.408	16.215	0.63	18.611	21.015	38.87	-6.97	304.219	273.037	440.018	386.372	324.061	287.732	306.068	252.811	9.62167	194.096	18.355	127.085	2.88417	7.17667	16.6158	27.8167	16.2542	0.248333	19.3958	20.1233	38.87	-6.97	298.404	275.026	437.907	376.623
2021-03-18 18:00:00	907	10.7	25.9	69.4	0.2	7.3	3.5	17	22	14.8092	166.227	45.6758	174.971	11.3208	12.0608	16.6775	26.8625	16.7933	0.608333	17.6817	22.4692	38.87	-6.97	304.394	272.28	441.089	386.366	323.428	286.481	302.887	250.42	14.91	186.413	19.5455	130.191	3.09	6.22818	14.8382	27.3536	17.1773	0.257273	18.4545	21.5136	38.87	-6.97	298.949	275.153	437.857	376.394
2021-03-18 18:10:00	908	14.1	29.7	62.6	0.2	8.9	3.9	16.9	23	13.87	165.121	44.5967	167.163	9.7525	12.6208	13.235	26.6092	17.3925	0.6	17.2992	23.54	38.87	-6.97	303.14	271.871	441.022	387.556	320.116	285.301	301.672	249.129	19.22	190.308	24.1433	142.944	2.99833	7.80167	19.7558	26.8058	17.6558	0.273333	17.5308	23.335	38.87	-6.97	299.745	275.528	439.376	376.692
2021-03-18 18:20:00	909	15.1	26.3	63.3	0.3	10.2	4.2	16.8	23	15.4792	167.527	43.3842	169.768	8.9375	11.7525	13.9358	26.2592	18.41	0.6	17.01	24.7667	38.87	-6.97	305.317	273.728	440.857	387.552	324.676	284.921	308.782	251.457	20.1767	195.683	22.6167	148.543	3.4425	8.08833	33.3258	26.1392	18.9717	0.250833	16.8783	25.0617	38.87	-6.97	299.913	274.783	440.358	376.615
2021-03-18 18:30:00	910	14.5	29.5	63	0.2	12.6	4.5	16.4	25	22.3417	163.016	47.2692	246.417	12.6517	14.4008	17.7358	26.175	19.5425	0.6	16.5808	26.75	38.87	-6.97	306.703	273.228	441.538	387.253	319.821	283.543	327.32	250.768	28.795	194.879	24.5475	246.209	3.62583	9.85833	26.1833	26.0642	20.0575	0.233333	16.6192	26.9133	38.87	-6.97	302.367	275.576	441.496	376.777
2021-03-18 18:40:00	911	19.4	36.5	51.7	0.3	16.7	5.4	16.4	26	25.43	160.403	40.6167	270.296	13.0817	15.5642	15.7458	26.1717	20.02	0.608333	16.4575	28.1758	38.87	-6.97	306.594	272.983	441.876	387.122	318.036	283.702	309.707	249.56	29.1708	192.729	21.1308	239.292	3.235	8.45417	27.1267	26.365	20.4492	0.240833	16.6267	28.1417	38.87	-6.97	301.038	275.408	440.022	377.053
2021-03-18 18:50:00	912	9.5	29.4	52.9	0.3	15	4.4	16	28	28.3792	158.377	40.5433	239.428	13.3025	13.7433	15.7425	26.3575	20.3417	0.608333	16.2675	28.9175	38.87	-6.97	307.724	273.499	440.322	387.883	319.158	283.007	321.765	250.189	32.0592	184.231	19.3167	231.232	3.35583	8.925	37.585	26.2475	20.7317	0.265833	16.5242	28.5933	38.87	-6.97	302.478	275.394	439.969	377.401
2021-03-18 19:00:00	913	11.2	37.8	50.7	0.3	17.6	4.9	15.7	29	31.1467	151.528	40.1642	307.95	11.0342	13.94	13.3342	25.9492	20.5592	0.625	16.2075	29.4975	38.87	-6.97	307.363	273.518	439.717	387.783	315.416	282.08	332.288	250.692	30.9583	178.089	19.4508	272.501	3.25417	9.4025	39.1667	25.8125	21.185	0.246667	16.9333	28.3117	35.7683	0.46	301.594	275.704	438.033	377.363
2021-03-18 19:10:00	914	12.3	39	49	0.3	16.5	4.9	15.4	29	29.9925	146.114	38.1725	323.494	12.7775	16.0517	26.0817	25.5158	20.9917	0.6	15.6967	30.2733	38.87	-6.97	307.735	273.353	439.119	388.458	318.186	282.564	333.012	252.602	29.1117	173.572	17.4433	220.499	3.68	10.3542	47.7075	25.58	21.3117	0.228333	16.9767	28.3992	38.87	-6.97	301.297	275.625	437.3	377.838
2021-03-18 19:20:00	915	14.7	40.1	44.2	0.3	16.8	4.9	15.1	30	31.91	146.85	50.5467	291.007	10.96	13.5608	29.0025	25.3425	21.165	0.616667	15.5275	30.42	38.87	-6.97	307.588	272.64	440.217	388.541	326.665	281.429	313.853	251.232	32.7283	169.045	24.4958	217.125	3.78917	10.9558	27.8342	25.5317	21.2175	0.249167	17.1192	27.8683	38.87	-6.97	302.868	275.805	438.224	377.74
2021-03-18 19:30:00	916	30.6	50.3	39.8	0.3	15.9	5.1	14.8	30	29.135	147.79	47.6283	241.951	11.7533	15.9342	24.9008	25.265	21.2533	0.6	15.3017	30.5808	38.87	-6.97	306.673	273.199	438.502	388.562	321.125	279.846	317.528	250.028	31.0633	172.171	21.2958	208.252	4.1275	10.4142	23.3875	25.3908	21.335	0.2375	16.7683	28.0125	38.87	-6.97	301.962	275.817	437.136	378.142
2021-03-18 19:40:00	917	23.6	42.5	41.8	0.3	16.9	5.4	14.7	30	26.895	147.479	44.0742	247.132	12.4875	14.7142	18.4392	24.8275	21.4542	0.616667	15.1983	30.95	38.87	-6.97	306.978	273.232	439.717	388.812	320.195	280.353	328.811	252.409	28.1925	173.312	19.545	200.606	3.835	11.3858	37.0767	25.2433	21.4325	0.234167	16.5342	28.2842	38.87	-6.97	301.828	275.587	436.919	377.871
2021-03-18 19:50:00	918	14.7	35.1	47.5	0.3	13.9	4.6	14.3	31	32.1542	147.77	49.6433	552.874	12.2242	16.245	27.2525	24.6783	21.6075	0.6	14.8983	31.4325	38.87	-6.97	307.945	273.657	439.896	388.237	325.126	279.332	387.778	253.971	35.2508	164.428	29.9092	403.898	4.455	11.66	33.4758	25.3542	21.5308	0.228333	16.52	28.4033	38.87	-6.97	303.027	275.561	437.737	378.012
2021-03-18 20:00:00	919	35.5	54.2	38.5	0.5	14.3	5.1	14.1	32	31.69	148.036	41.92	414.928	11.845	13.935	18.5633	24.5008	21.7425	0.6	14.7567	31.44	38.87	-6.97	306.349	273.652	439.96	388.661	313.035	278.853	323.716	253.184	29.5492	170.15	23.755	269.988	4.08917	11.1733	33.1392	25.0658	21.6358	0.235833	16.3042	28.605	38.87	-6.97	300.465	275.698	436.922	378.247
2021-03-18 20:10:00	920	15.5	32.5	47.1	0.4	12.6	4.3	14	32	25.5492	149.18	34.3958	336.589	17.8375	16.4442	27.7825	24.4933	22.27	0.6	14.5817	32.34	38.87	-6.97	306.867	272.895	438.131	389.513	314.885	279.324	344.868	254.268	25.8825	177.346	10.7308	313.022	5.7525	10.9083	48.1433	25.1958	22.0942	0.245	16.2233	29.2283	38.87	-6.97	300.868	275.798	437.598	378.077
2021-03-18 20:20:00	921	7.9	28.5	47.8	0.4	12	5.2	13.7	33	29.6475	140.184	38.5767	379.072	23.7842	27.1575	33.065	24.445	22.2942	0.616667	14.4358	32.8867	38.87	-6.97	306.586	274.226	437.883	389.882	316.312	278.633	342.188	253.404	30.74	165.213	17.9333	339.082	11.0533	17.7933	50.8742	25.1858	22.3075	0.24	16.2283	29.49	38.87	-6.97	301.978	276.268	435.837	378.365
2021-03-18 20:30:00	922	15.5	41.3	37.3	0.5	20.5	10	13.7	33	25.6008	146.632	37.9058	359.741	14.295	20.0983	19.28	23.8558	22.8592	0.608333	14.3033	33.3492	38.87	-6.97	304.748	273.73	439.393	389.474	313.047	277.463	321.637	251.975	26.7975	169.114	17.1083	308.385	5.62417	15.1875	56.17	24.4575	22.6567	0.250833	15.8908	29.8792	38.87	-6.97	300.069	276.159	436.699	378.392
2021-03-18 20:40:00	923	15.8	32.9	47.2	0.5	17.4	6.6	12.9	35	24.3358	151.562	36.0283	229.477	12.855	14.6317	16.7625	23.2408	23.5458	0.6	13.71	34.175	38.87	-6.97	305.923	273.716	439.172	388.596	312.623	277.29	315.819	251.747	26.47	174.352	13.2967	198.596	4.915	13.2392	46.1133	23.7225	23.3917	0.23	15.335	31.1008	38.87	-6.97	300.855	275.806	437.01	378.484
2021-03-18 20:50:00	924	8.9	27.8	48.9	0.4	14.7	5.7	12.5	36	26.9592	148.897	35.8858	230.332	11.8517	15.1833	14.9383	23.175	23.8058	0.6	13.4242	34.6717	38.87	-6.97	305.067	273.692	439.712	389.435	312.058	277.167	308.586	251.776	28.3642	170.182	13.0317	190.719	5.5725	14.5292	44.1125	23.4158	23.6808	0.2125	14.9033	31.6542	38.87	-6.97	300.012	275.727	436.915	378.136
2021-03-18 21:00:00	925	9.5	28.3	48.5	0.3	15.7	6	12.5	36	28.0675	147.428	34.4683	209.008	13.9492	17.7075	28.8467	22.74	24.1508	0.6	13.3258	35.3833	38.87	-6.97	307.144	273.442	438.452	389.67	313.785	276.952	315.738	250.707	26.0975	176.197	13.165	193.576	5.58917	14.0917	37.1667	23.2542	23.9867	0.230833	14.6525	32.2658	38.87	-6.97	301.019	275.914	437.535	378.213
2021-03-18 21:10:00	926	10.8	24.8	49.7	0.3	16.9	6.3	12.3	37	28.6383	145.173	36.4542	223.287	13.545	15.75	18.5733	22.6542	24.3333	0.6	13.5333	35.7117	38.87	-6.97	304.829	273.38	438.762	389.008	311.167	275.796	316.062	250.784	27.7642	173.528	19.185	223.761	5.77333	14.7017	43.2375	23.2725	24.3017	0.228333	14.515	32.6333	38.87	-6.97	299.575	276.107	437.349	378.389
2021-03-18 21:20:00	927	13.2	27.7	50.1	0.3	14	7.2	12.3	37	25.0833	149.197	32.8192	236.66	11.2033	13.7933	18.5775	22.2983	24.9667	0.6	12.8117	36.3792	38.87	-6.97	305.663	273.664	438.444	389.798	310.38	275.611	315.232	250.696	25.9742	177.785	12.8958	203.571	5.27083	13.0825	23.315	22.8233	24.7008	0.219167	14.205	33.3525	38.87	-6.97	300.055	275.912	437.693	378.375
2021-03-18 21:30:00	928	10.9	21.5	51.6	0.3	12	5.8	11.8	38	25.5133	147.146	36.1908	228.887	10.885	14.1817	24.36	22.1642	25.2258	0.6	12.545	37.265	38.87	-6.97	303.853	273.949	439.545	390.301	313.991	275.394	315.78	249.772	27.1892	171.59	13.8208	189.809	5.14583	14.2933	30.4883	22.515	24.8383	0.224167	13.94	33.8783	38.87	-6.97	299.529	276.072	436.885	378.665
2021-03-18 21:40:00	929	10.2	25.3	53.4	0.3	14.9	5.8	11.6	38	21.4067	153.694	34.2758	216.166	9.22417	12.1258	18.0167	21.8242	24.7992	0.6	12.3975	36.5	38.87	-6.97	304.386	273.506	439.444	389.252	310.587	275.696	309.118	251.077	22.2933	178.438	14.5517	167.452	4.91917	13.865	28.9108	22.1383	24.885	0.215	13.8	33.3408	38.87	-6.97	298.737	275.891	436.923	378.592
2021-03-18 21:50:00	930	7.3	19.5	57.5	0.3	11.7	4.9	11.7	37	22.955	151.636	32.8683	192.643	9.99667	12.0742	18.2842	21.7108	25.0133	0.6	12.24	36.7342	38.87	-6.97	305.049	274.023	438.483	388.97	310.887	274.657	311.562	251.202	26.16	174.238	16.1558	167.798	5.24667	13.0708	28.81	22.0008	25.31	0.200833	13.6275	33.63	38.87	-6.97	299.771	275.915	436.923	378.543
2021-03-18 22:00:00	931	8	20	55.2	0.3	11.9	4.8	11.7	37	24.195	151.843	31.9867	212.002	12.0275	12.9858	18.5308	21.73	25.2925	0.6	12.2192	36.915	38.87	-6.97	304.633	273.767	439.58	389.603	309.403	274.921	312.81	251.804	27.5192	171.699	14.0425	195.894	6.62417	15.8308	28.4033	22.395	25.2092	0.205833	13.62	33.79	38.87	-6.97	299.848	276.496	437.179	378.692
2021-03-18 22:10:00	932	8.7	21.7	53.2	0.3	14.6	6.1	11.6	38	23.375	150.484	31.2217	222.063	11.0575	14.5858	19.5117	21.6667	25.51	0.6	12.3342	37.7342	38.87	-6.97	304.511	273.418	438.6	389.168	309.49	275.108	310.728	252.381	28.5233	173.817	10.1558	189.498	6.0025	18.8142	66.5517	22.1608	25.5183	0.2175	13.5325	34.5858	38.87	-6.97	299.567	276.236	437.307	378.739
2021-03-18 22:20:00	933	6.2	24.3	48.7	0.3	28.3	15.2	11.5	39	21.6	153.802	30.0392	184.353	8.91333	10.8467	15.605	21.4017	26.0917	0.608333	11.9383	38.5008	38.87	-6.97	304.949	273.777	438.596	388.909	307.858	274.399	304.477	252.167	24.8217	180.269	8.63	161.167	5.335	15.9483	43.9775	21.71	26.0775	0.2025	13.4117	35.0867	38.87	-6.97	299.03	276.182	438.038	379.021
2021-03-18 22:30:00	934	4.6	16.3	54.1	0.3	11.4	5.3	11.1	40	24.5783	147.236	28.3125	149.673	9.45833	11.4758	14.49	21.2167	26.3758	0.6	11.645	39.495	38.87	-6.97	304.619	273.974	438.72	389.925	307.706	274.337	299.533	250.97	21.8842	183.353	7.91	124.177	4.71333	14.1267	35.9183	21.4242	26.5325	0.2125	13.05	36.3183	38.87	-6.97	298.351	276.287	437.758	378.897
2021-03-18 22:40:00	935	3	13.1	58.4	0.3	11.7	4.5	10.8	41	21.7233	149.665	27.9033	149.175	10.7483	13.5025	12.9925	21.155	26.51	0.6	11.5308	40.0675	38.87	-6.97	303.908	273.548	438.39	389.685	307.397	274.512	300.998	250.822	19.7867	183.043	7.37083	139.546	5.14333	16.5317	39.29	21.52	26.4483	0.193333	12.9025	36.5683	38.87	-6.97	297.9	276.075	437.433	378.714
2021-03-18 22:50:00	936	1.7	11.3	58.9	0.3	10.6	4.7	10.5	42	20.5592	154.788	27.3975	127.228	8.5	11.3467	18.4517	21.2183	26.7325	0.6	11.35	40.3892	38.87	-6.97	303.65	273.722	439.714	390.152	306.539	274.053	295.158	250.393	20.2017	185.214	9.8575	91.9525	4.88667	13.78	36.0033	21.4142	26.7275	0.1925	12.7883	36.9358	38.87	-6.97	298.233	276.22	438.007	378.438
2021-03-18 23:00:00	937	1.8	7.8	61.5	0.2	9	4.2	10.3	43	20.7367	155.557	26.995	116.384	10.5442	12.3367	16.6783	20.7583	27.1875	0.608333	11.115	41.0283	38.87	-6.97	303.764	274.688	438.447	389.692	306.851	273.716	296.072	250.51	19.3383	185.547	6.57417	94.685	5.11083	14.7758	38.0583	21.3883	27.0558	0.194167	12.5883	37.39	38.87	-6.97	297.877	276.222	437.438	379.156
2021-03-18 23:10:00	938	1.7	8.7	60.9	0.2	7.5	4.2	10.4	43	19.8042	150.151	27.1033	109.857	10.4142	12.9417	16.3658	20.8375	26.9333	0.6	11.1125	40.8875	38.87	-6.97	304.234	273.358	437.951	389.746	306.606	273.569	294.928	250.001	20.855	183.308	5.9475	94.6242	4.97667	14.8792	49.9617	21.3225	26.695	0.180833	12.625	37.2092	35.6308	-6.38917	298.366	276.223	437.35	379.322
2021-03-18 23:20:00	939	1.7	8.3	60.3	0.2	7.2	3.7	10.3	43	22.37	145.872	27.3517	107.786	12.3375	13.5	15.1358	20.8067	27.1258	0.6	11.2075	41.0983	38.87	-6.97	303.868	273.363	437.831	389.498	307.478	273.798	294.77	250.603	22.0342	181.178	7.84333	81.3625	4.9625	13.5067	31.5575	21.3283	26.7933	0.195833	12.7217	37.3625	38.87	-6.97	298.734	276.517	437.527	378.923
2021-03-18 23:30:00	940	4.2	10.2	58.2	0.2	8.5	4.2	10.1	44	18.5258	152.698	27.815	116.984	10.1383	13.6067	23.6342	20.6417	27.3242	0.6	11.1033	41.3933	38.87	-6.97	303.07	273.023	438.751	389.413	306.669	273.854	296.966	251.563	20.8092	183.78	7.245	87.3208	5.0575	13.2033	29.5108	21.2567	26.8942	0.191667	12.5025	37.6858	38.87	-6.97	297.702	276.406	437.48	378.887
2021-03-18 23:40:00	941	1.1	6.1	63.6	0.2	7.6	4	10	44	18.4267	155.705	26.6642	122.781	11.0608	12.4108	19.9042	20.4492	27.4508	0.6	10.8575	41.565	38.87	-6.97	303.017	273.925	439.008	389.983	306.632	273.656	295.891	250.866	17.2217	186.721	5.87833	90.9075	5.08167	14.6767	39.4658	21.1258	27.3825	0.178333	12.3483	37.9133	38.87	-6.97	297.284	276.351	437.632	379.006
2021-03-18 23:50:00	942	0.6	4	65.7	0.2	5.9	3.7	9.9	44	15.3975	155.973	26.5425	105.655	11	13.4867	20.5067	20.415	27.4192	0.6	10.7525	41.6542	38.87	-6.97	302.48	273.722	438.846	389.674	306.229	273.279	291.954	250.401	17.3783	188.276	5.48333	73.1508	5.26917	13.6825	26.0367	20.9042	27.3525	0.19	12.2942	37.8267	38.87	-6.97	297.478	276.439	437.771	379.194
2021-03-19	943	0.7	3.9	65.9	0.2	7.7	4.3	9.7	45	13.765	161.916	26.3775	97.7383	15.5342	16.1317	19.135	20.3233	27.6067	0.6	10.655	41.9233	38.87	-6.97	302.818	274.66	439.34	390.409	306.68	273.609	293.402	251.227	16.7058	188.555	5.595	80.6967	7.6975	15.0392	38.9083	20.8008	27.3267	0.204167	12.2275	38.1917	38.87	-6.97	297.491	276.636	437.57	378.934
2021-03-19 00:10:00	944	0.4	3.8	66.2	0.2	9.1	6.7	9.7	45	16.5125	155.298	27.0175	104.098	17.4342	17.7067	18.7725	20.305	27.4333	0.6	10.6842	41.6467	38.87	-6.97	302.421	273.772	437.674	389.282	307.001	273.531	294.274	251.132	17.53	182.963	8.305	77.3233	8.50667	17.0208	35.52	20.8375	27.2125	0.216667	12.1883	37.8892	38.87	-6.97	297.604	276.462	436.248	378.782
2021-03-19 00:20:00	945	4.2	7.3	63.8	0.2	16.4	9.4	9.9	44	14.97	155.308	26.5673	105.908	15.2936	19.6509	17.6191	20.5118	26.9645	0.6	10.7827	41.1782	38.87	-6.97	302.33	273.541	438.925	389.828	305.53	272.798	292.861	251.035	15.9958	179.609	8.81417	77.2108	5.47083	15.1467	23.5033	21.2658	26.5217	0.201667	12.2225	37.4758	38.87	-6.97	296.757	276.737	436.338	378.909
2021-03-19 00:30:00	946	0.9	8	63	0.2	8.1	5.3	9.9	43	15.1658	155.887	25.6458	90.2092	19.9825	20.5642	22.7592	20.7717	26.3858	0.6	10.8667	40.4867	38.87	-6.97	302.322	274.186	438.158	390.474	306.589	272.974	290.087	250.773	15.3208	187.381	5.6875	69.6925	4.82583	11.8833	25.9125	21.3225	26.0542	0.213333	12.4183	36.5375	38.87	-6.97	296.851	276.467	437.273	379.081
2021-03-19 00:40:00	947	0.4	3.6	68.6	0.2	7.1	4.2	10.1	42	14.3633	155.843	27.675	85.83	10.3383	13.7875	20.4092	20.7442	25.8833	0.6	10.9292	39.5325	38.87	-6.97	302.846	274.136	438.83	389.229	307.286	273.212	290.913	252.398	14.27	185.603	6.5125	64.18	4.32667	11.5475	26.8983	21.1692	25.7642	0.205833	12.4558	35.6617	38.87	-6.97	297.163	276.558	436.78	379.161
2021-03-19 00:50:00	948	0.6	4	69.7	0.2	6	3.9	9.8	42	17.3217	161.013	26.8533	80.9867	11.4858	12.3758	19.4317	20.4492	26.3708	0.6	10.5667	40.3417	38.87	-6.97	302.689	274.039	440.556	389.556	306.188	273.108	289.92	251.77	16.1175	185.953	6.16333	57.7217	4.25167	11.0033	21.3	20.8908	26.405	0.1975	12.385	36.525	38.87	-6.97	297.396	276.531	438.176	378.973
2021-03-19 01:00:00	949	0.3	3.5	68.2	0.2	5.5	3.4	9.6	43	16.095	163.605	25.9167	87.1458	14.5	14.2125	18.4333	20.52	27.3158	0.6	10.4675	42.1792	38.87	-6.97	302.987	273.793	439.413	388.788	305.907	273.438	291.043	250.879	16.02	192.304	5.83083	68.4083	4.25167	11.8175	22.7125	21.305	26.9592	0.191667	12.2067	38.0908	38.87	-6.97	296.962	275.983	437.05	379.095
2021-03-19 01:10:00	950	0.4	4	62.5	0.2	5.6	3.3	9.2	46	16.2758	152.58	26.0725	87.5783	12.5108	15.0242	16.92	20.725	26.315	0.6	10.5917	41.4567	38.87	-6.97	302.698	273.96	435.744	389.357	306.951	272.772	290.517	251.483	13.9475	176.448	6.62917	67.1858	5.485	13.3875	29.9742	21.3092	25.9383	0.179167	12.4117	36.8267	38.87	-6.97	296.167	276.266	434.23	379.015
2021-03-19 01:20:00	951	0.6	4.8	63.9	0.2	5.8	4.1	9.5	44	15.3592	145.63	27.7675	81.0983	9.75417	12.7658	17.605	20.3742	25.9433	0.6	10.5358	39.86	38.87	-6.97	302.466	273.647	437.47	389.321	307.338	272.661	289.763	251.484	13.74	177.875	6.15917	51.8208	4.68667	12.975	24.7258	21.1583	25.4783	0.18	12.235	35.5533	38.87	-6.97	297.156	276.58	435.82	379.026
2021-03-19 01:30:00	952	0.8	6.5	63.5	0.2	5	3.4	9.1	44	15.5883	146.688	28.2917	80.7542	9.57083	10.2708	55.7158	19.9017	26.6292	0.6	10.2275	40.365	38.87	-6.97	302.275	273.028	436.362	390.009	308.034	272.934	289.717	251.541	15.53	180.797	6.66417	55.3717	4.69167	14.1575	32.38	20.4142	26.3775	0.181667	11.6933	36.6767	38.87	-6.97	296.855	276.187	436.432	379.119
2021-03-19 01:40:00	953	1.1	5.4	63.8	0.2	5.6	3.5	8.8	45	4.405	157.615	27.7808	77.8658	12.6558	13	21.1683	19.7692	26.7925	0.6	9.97083	41.1575	38.87	-6.97	302.186	274.592	437.425	388.832	306.094	272.742	289.062	252.061	15.2955	183.895	6.30273	54.3136	4.9	14.1391	26.2673	20.2991	26.4773	0.171818	11.4327	37.3282	38.87	-6.97	297.239	276.255	436.88	378.67
2021-03-19 01:50:00	954	0.8	6.2	62.8	0.2	4.8	3.3	9	44	3.91833	161.417	26.0425	81.3525	10.1317	11.8883	12.3283	19.7625	26.675	0.6	9.95833	40.885	38.87	-6.97	302.568	274.158	438.178	390.494	306.321	272.647	291.138	252.208	15.1175	188.28	4.7425	52.1842	5.005	14.5725	28.1608	20.285	26.3808	0.171667	11.5617	36.8642	38.87	-6.97	296.765	276.111	437.334	378.802
2021-03-19 02:00:00	955	0.6	4.5	65.9	0.2	5.5	3.5	8.9	44	1.31333	167.747	27.2175	92.9733	9.89917	11.6958	15.04	19.4433	27.2783	0.6	9.83583	41.2033	38.87	-6.97	301.896	274.553	438.289	389.838	306.543	272.833	292.804	250.917	15.6233	186.677	6.8175	72.4367	5.33083	13.2042	26.2925	19.9917	26.9292	0.189167	11.4167	37.3025	38.87	-6.97	297.118	276.451	436.887	378.594
2021-03-19 02:10:00	956	1.6	3.8	66.9	0.2	6.6	4.7	8.8	44	6.3575	160.823	30.8342	108.208	12.3033	15.4283	17.4425	19.2217	27.6892	0.6	9.62833	41.855	38.87	-6.97	303.974	273.991	437.527	389.966	310.829	271.222	295.641	252.037	16.5667	185.172	9.20583	86.545	5.5725	15.3542	34.535	19.6683	27.445	0.191667	11.31	38.1892	38.87	-6.97	297.525	276.587	436.87	378.567
2021-03-19 02:20:00	957	11.1	11.3	60.1	0.2	8	5	8.7	45	7.58667	161.465	30.09	101.54	9.45583	11.1367	15.3192	19.2158	27.8975	0.6	9.5575	42.2408	38.87	-6.97	303.402	273.928	438.652	389.556	305.716	271.964	291.57	252.818	19.0067	184.829	5.81	76.2425	4.5975	13.1975	27.9675	19.5575	27.6908	0.185833	11.1392	38.6625	38.87	-6.97	297.747	276.126	437.512	378.372
2021-03-19 02:30:00	958	0.5	4.4	64.4	0.2	4.7	3.8	8.5	46	5.77667	165.808	26.405	84.2475	10.9083	13.1975	18.395	18.9658	28.2517	0.6	9.38833	42.7242	38.87	-6.97	302.523	273.988	438.011	389.149	305.425	271.966	291.336	251.435	15.435	189.056	4.9825	66.8108	5.225	12.7317	21.5833	19.3775	28.2733	0.171667	10.8167	39.2958	38.87	-6.97	297.079	276.282	437.234	378.773
2021-03-19 02:40:00	959	0.5	4.4	63.7	0.2	4.8	3.7	8.5	46	4.28667	167.154	27.8092	95.0317	9.34583	11.2442	21.2917	18.8217	28.4683	0.6	9.3025	43.0708	38.87	-6.97	302.619	273.856	438.923	389.371	306.823	271.962	293.322	251.91	16.5758	186.449	6.1275	73.1083	5.31833	15.6233	45.7775	19.2842	28.2625	0.171667	10.7617	39.525	38.87	-6.97	297.305	276.039	437.192	378.827
2021-03-19 02:50:00	960	1.7	6.5	61.6	0.2	13	4.2	8.4	46	5.2025	166.459	28.0242	91.1017	11.7242	12.845	16.0075	18.7442	28.7325	0.6	9.13083	43.5142	38.87	-6.97	303.289	274.101	437.354	388.857	305.558	272.316	293.598	251.361	18.4875	183.906	5.66583	63.8583	5.12	14.9233	26.2367	19.1858	28.4408	0.168333	10.5508	40.2958	38.87	-6.97	297.689	276.443	436.618	378.683
2021-03-19 03:00:00	961	1.5	8.2	57.7	0.2	7.5	3.7	8.2	47	7.0825	163.186	27.8542	98.4375	9.94	11.6708	18.7633	18.6367	28.9475	0.6	9.075	44.245	38.87	-6.97	303.199	274.424	438.524	389.01	306.22	272.265	293.228	251.706	17.3425	185.734	4.52083	80.7858	4.81167	13.2542	34.0017	19.515	28.6858	0.188333	10.4617	40.5783	38.87	-6.97	297.297	276.389	437.536	378.39
2021-03-19 03:10:00	962	0.6	5.1	60.6	0.2	4.5	3.6	8.1	48	3.9875	167.282	28.0833	94.3617	7.72667	8.72417	12.9875	18.5217	29.02	0.6	8.94667	44.13	38.87	-6.97	301.767	274.127	437.651	389.669	305.661	271.316	292.228	252.923	17.235	184.458	3.68083	78.7167	4.75667	11.9042	29.5142	19.0442	28.8375	0.175833	10.46	40.5333	38.87	-6.97	297.742	275.614	436.689	378.845
2021-03-19 03:20:00	963	0.6	4.5	61.4	0.2	4.8	3.3	8	48	3.7875	168.475	28.375	88.8775	7.63583	8.69417	13.3617	18.2958	29.2667	0.6	8.85083	44.2075	38.87	-6.97	302.515	274.53	438.521	389.983	305.342	272.148	291.417	250.368	16.8642	183.677	4.78083	64.8725	4.995	11.8392	20.3308	18.6258	29.3567	0.166667	10.1858	41.3942	38.87	-6.97	297.106	275.913	436.697	378.636
2021-03-19 03:30:00	964	1	4.1	61.9	0.2	5.2	3.3	8	47	10.1258	161.482	25.7425	91.9317	7.69167	8.76333	8.1175	18.515	29.185	0.6	10.1308	41.3208	38.87	-6.97	302.636	273.388	438.567	390.179	306.067	271.41	292.072	252.368	13.9908	188.419	3.76	71.2533	5.1675	15.2808	40.315	18.3217	29.7025	0.165833	10.1483	41.3742	38.87	-6.97	297.065	276.199	437.029	378.92
2021-03-19 03:40:00	965	1	5.9	59.6	0.2	11.9	4.2	7.8	48	9.27917	159.496	24.5425	91.5617	8.065	9.15333	10.58	18.3883	29.06	0.6	10.1242	41.1583	38.87	-6.97	301.856	273.762	437.507	389.876	304.659	270.678	291.761	251.861	3.57167	200.569	4.15083	65.8925	4.96333	13.7092	28.9208	18.1725	29.8083	0.163333	9.79833	41.7583	38.87	-6.97	297.428	275.679	436.913	378.768
2021-03-19 03:50:00	966	0.6	5.1	60.9	0.2	4.9	3.6	7.7	48	2.43833	160.355	24.6692	94.1175	8.49	10.5375	16.7025	18.1767	29.245	0.6	9.715	41.5042	38.87	-6.97	302.752	274.13	437.019	389.374	305.013	270.908	292.117	252.158	2.87667	201.151	4.42167	62.5625	5.05	12.9233	24.1942	18.5567	29.7275	0.1725	9.68833	41.6692	38.87	-6.97	296.922	276.067	436.98	378.676
2021-03-19 04:00:00	967	0.4	4.4	62.6	0.2	4.8	3.8	7.6	48	4.4	160.243	25.16	88.4858	9.31667	10.015	16.9292	18.1825	28.9483	0.6	9.59083	41.5142	38.87	-6.97	302.15	273.511	437.882	390.312	304.802	270.541	291.452	252.869	3.27083	202.117	4.12167	54.5925	4.09167	11.0025	18.1833	18.2958	29.4375	0.175833	9.71583	41.3967	38.87	-6.97	297.298	276.467	436.904	378.636
2021-03-19 04:10:00	968	0.5	4.6	62.4	0.2	3.8	2.6	7.6	48	3.62	165.426	25.2542	87.2017	7.915	9.07083	15.48	18.2625	28.6142	0.6	9.61667	41.2858	38.87	-6.97	302.563	274.022	437.66	389.632	304.954	270.712	290.422	251.509	2.77833	199.488	5.61667	56.7208	3.96417	10.5683	17.9	18.2658	29.2858	0.179167	9.675	41.4117	38.87	-6.97	297.317	276.042	436.75	378.794
2021-03-19 04:20:00	969	0.8	5.7	62.4	0.2	3.3	2.5	7.6	47	3.00333	164.24	26.3275	80.5342	6.82417	8.6475	13.8483	18.0883	28.7283	0.6	9.43917	41.1775	38.87	-6.97	301.871	274.107	438.238	389.509	305.83	270.728	290.027	252.684	3.9125	200.892	6.23583	54.3017	4.02417	10.5267	19.4775	18.0133	29.3608	0.163333	9.53417	41.375	38.87	-6.97	297.368	276.059	437.093	379.003
2021-03-19 04:30:00	970	1.9	6.3	62.3	0.2	2.9	2.3	7.5	47	1.92333	167.256	26.2033	77.28	8.095	9.10667	18.3742	17.8725	29.0208	0.6	9.32333	41.4317	38.87	-6.97	302.507	273.992	437.88	388.946	304.698	270.313	289.401	252.072	3.4875	203.537	6.18833	47.2825	3.78083	10.0675	15.8542	17.8692	29.4858	0.160833	9.43	41.3608	38.87	-6.97	297.223	276.04	437.118	378.615
2021-03-19 04:40:00	971	0.8	5.4	63.8	0.2	3.9	2.4	7.5	47	5.0925	162.869	26.4667	70.2708	7.52583	8.2975	14.1108	17.93	29.2575	0.6	9.37167	41.73	38.87	-6.97	302.706	273.672	437.819	389.645	305.927	270.831	288.075	252.179	3.9225	201.539	4.80333	50.9633	4.25333	11.1108	31.0817	18.0608	29.6333	0.161667	9.495	41.6133	38.87	-6.97	297.543	276.274	436.862	378.678
2021-03-19 04:50:00	972	1	5.3	62.1	0.2	3.7	2.6	7.3	49	3.85917	164.315	26.52	71.0508	8.03	8.28417	14.3333	17.8867	29.3892	0.6	9.34417	42.155	38.87	-6.97	302.374	273.87	437.659	389.516	305.618	269.836	289.487	253.498	4.76583	199.763	6.39833	57.1867	4.1025	10.3575	19.56	18.2275	29.7075	0.166667	9.4525	42.165	38.87	-6.97	297.47	276.375	436.984	378.777
2021-03-19 05:00:00	973	2.5	6.5	60.1	0.2	3.7	2.5	7.2	49	4.195	164.223	27.9783	74.28	6.245	6.9725	13.56	17.6742	29.6958	0.6	9.25417	42.2333	38.87	-6.97	302.817	273.822	437.863	390.681	306.338	271.077	288.914	251.547	5.5	200.398	6.0425	49.8758	4.06667	10.6625	22.6083	17.7158	30.1367	0.155	9.4125	42.2492	38.87	-6.97	297.731	275.902	437.11	378.656
2021-03-19 05:10:00	974	1.8	4.9	62.7	0.2	2.8	2	7.2	49	3.595	166.609	27.9358	67.8267	7.05083	8.10167	13.21	17.4175	30.3092	0.6	8.97583	43.0767	38.87	-6.97	302.481	273.785	438.462	390.016	305.373	270.762	287.757	251.818	4.51917	203.822	5.53333	45.7283	3.7625	8.715	13.9683	17.4642	30.6558	0.16	9.28583	42.8492	38.87	-6.97	297.539	276.339	437.603	378.762
2021-03-19 05:20:00	975	0.9	3.3	63.9	0.2	2.9	2.2	7	50	5.02	168.988	27.1408	63.2292	6.7925	7.75667	10.69	17.3658	30.3675	0.6	8.79917	43.4242	38.87	-6.97	302.533	273.736	438.607	389.015	304.594	270.711	288.629	252.136	4.9175	207.064	6.85667	41.87	3.96083	10.0475	18.8833	17.4508	30.7617	0.155833	8.91083	43.4975	38.87	-6.97	297.433	276.093	437.689	378.874
2021-03-19 05:30:00	976	1	3.9	62.7	0.2	3.2	2.1	6.8	51	5.70417	170.267	26.4833	70.1442	6.75167	7.21583	7.36583	17.2725	30.5775	0.6	8.77667	43.5692	38.87	-6.97	303.527	274.243	438.902	389.409	304.29	269.931	289.884	251.971	3.40417	209.459	6.99667	48.8483	3.93	9.26083	19.595	17.3575	31.1342	0.161667	8.89333	43.5642	38.87	-6.97	297.081	276.457	438.148	378.951
2021-03-19 05:40:00	977	0.6	3.8	62.9	0.2	4.4	2.2	6.7	51	6.75583	171.489	26.1925	75.1217	7.06167	8.13417	9.695	17.2767	30.5792	0.6	8.76583	43.8242	38.87	-6.97	302.487	274.167	439.55	389.019	304.327	270.107	289.435	251.825	5.39083	207.498	6.02083	48.8042	3.73167	9.31333	18.9067	17.3525	31.1342	0.168333	8.83417	43.7875	38.87	-6.97	297.777	276.353	437.748	378.618
2021-03-19 05:50:00	978	0.8	3.9	63	0.2	3.6	2.2	6.6	52	4.265	173.016	26.33	68.3925	8.00667	8.7875	10.2458	17.1842	30.6733	0.6	8.63083	44.1817	38.87	-6.97	302.478	274.026	438.408	390.051	304.448	270.553	288.587	251.372	5.4	206.911	6.0025	47.9358	3.71333	7.8575	29.4142	17.16	31.2592	0.163333	8.74333	44.0008	38.87	-6.97	297.851	276.23	437.704	378.531
2021-03-19 06:00:00	979	0.5	3.6	63.7	0.2	3.5	2	6.6	52	3.8	172.082	26.6858	70.0325	6.97417	7.39833	9.41333	17.1842	30.4692	0.6	8.61833	43.8908	38.87	-6.97	302.819	273.711	438.993	390.013	304.617	270.053	289.811	252.013	4.15083	207.132	5.83667	50.1333	3.725	8.475	20.0142	17.2383	31.3017	0.158333	8.70917	43.755	38.87	-6.97	297.277	276.196	437.206	378.605
2021-03-19 06:10:00	980	1	5	63	0.2	3.1	2.1	6.6	51	6.27417	168.182	27.45	75.2725	8.51833	8.365	11.52	17.3125	30.2767	0.6	8.59	43.6667	38.87	-6.97	302.739	275.069	438.25	389.453	305.556	269.772	290.396	252.171	6.825	200.058	6.58583	48.7142	3.8175	9.64833	23.2967	17.3117	30.6292	0.155	8.78	43.3142	38.87	-6.97	298.03	276.159	436.823	378.479
2021-03-19 06:20:00	981	1.1	5.9	62.4	0.2	4.1	2.3	6.5	51	4.74667	169.671	27.37	73.6467	8.8825	9.99583	16.3558	17.425	30.2575	0.6	8.50833	44.0758	38.87	-6.97	303.129	274.182	438.377	389.116	303.929	270.869	290.342	253.194	9.56917	200.813	5.70333	46.1758	3.73	9.56917	22.3175	17.3325	30.7583	0.164167	8.77417	43.4533	38.87	-6.97	299.003	276.759	437.678	378.575
2021-03-19 06:30:00	982	0.8	6.6	60.1	0.2	3	2.2	6.4	52	7.92667	165.33	26.7592	73.225	12.0975	13.4592	18.96	17.5083	30.1775	0.6	8.42417	44.6258	38.87	-6.97	303.281	274.548	437.776	390.078	305.322	269.724	289.507	252.083	9.83333	201.498	6.88	43.715	3.935	9.7325	25.2558	17.5375	30.6792	0.160833	8.74917	43.9208	38.87	-6.97	298.022	275.916	437.071	378.456
2021-03-19 06:40:00	983	2.7	10.8	54.7	0.2	4.3	2.4	6.2	53	6.89083	164.271	28.725	73.0608	9.08667	11.1492	13.2625	17.5675	29.9825	0.6	8.54167	44.2017	38.87	-6.97	303.928	273.542	438.327	390.01	305.562	270.218	290.337	252.18	7.57083	197.608	7.49583	49.8967	3.99083	11.0467	24.2433	17.5942	30.3875	0.163333	8.82167	43.5908	38.87	-6.97	298.502	276.167	437.062	378.606
2021-03-19 06:50:00	984	2.6	12	55.3	0.2	4.2	2.4	6.1	53	10.605	162.296	28.4908	87.1092	7.90833	8.97583	12.3542	17.5442	30.0525	0.6	8.69	43.8058	38.87	-6.97	304.517	273.62	437.105	389.882	305.438	269.977	293.913	252.819	10.5067	194.412	9.68833	63.9175	3.9225	10.6042	17.7442	17.5	30.5558	0.1675	8.74833	43.7317	38.87	-6.97	298.913	276.517	435.947	378.576
2021-03-19 07:00:00	985	4.4	15.7	51.1	0.2	4.8	2.5	6.3	52	11.3325	160.053	28.64	104.073	10.0967	11.2817	24.8675	17.6608	30.05	0.6	8.72417	43.8217	38.87	-6.97	304.082	273.47	438.551	389.689	306.327	270.778	295.956	253.324	11.5983	191.347	7.87917	71.9067	4.16167	10.1275	22.8133	17.6125	30.5525	0.169167	8.80917	43.6792	38.87	-6.97	299.305	276.673	436.487	378.772
2021-03-19 07:10:00	986	2.4	13.9	51.8	0.2	3.5	2.5	6.6	52	9.43583	164.529	26.7833	109.751	13.5875	14.2417	22.3508	18.1833	29.4767	0.6	8.86	44.0242	38.87	-6.97	303.553	273.913	437.798	389.593	304.467	269.949	297.07	251.915	13.0892	189.595	6.465	85.5358	3.97167	11.5142	25.5633	18.1658	30.1767	0.171667	9.2975	43.2767	38.87	-6.97	299.277	276.41	436.248	378.963
2021-03-19 07:20:00	987	1.8	13.7	51.4	0.2	4	2.5	6.6	52	10.3892	157.013	26.7058	114.446	8.7275	10.745	16.715	18.1833	29.1333	0.6	9.19	42.84	38.87	-6.97	304.527	274.025	437.365	389.577	305.964	270.398	294.822	253.798	11.3717	184.686	7.6075	87.525	3.77	9.68167	32.6858	18.1892	29.5717	0.185	9.475	42.3117	38.87	-6.97	298.97	276.635	435.348	379.125
2021-03-19 07:30:00	988	4.5	15	50.7	0.2	4.4	2.6	6.7	51	9.7925	157.951	30.6225	102.518	8.50583	10.4067	14.8825	17.8467	29.6533	0.6	9.43417	43.0433	38.87	-6.97	304.28	274.364	436.94	390.952	309.895	270.195	293.238	253.738	11.2992	185.563	8.5225	66.35	3.94417	10.2958	30.8883	17.8408	30.2217	0.1875	9.22833	42.845	38.87	-6.97	298.695	276.325	435.483	379.033
2021-03-19 07:40:00	989	6.8	20.8	48.5	0.2	6.3	2.9	6.8	51	10.1542	161.007	31.1375	92.4792	6.95917	8.22917	8.98667	17.7067	30.175	0.6	9.15833	43.2933	38.87	-6.97	303.043	274.048	438.952	390.454	305.322	270.109	291.369	252.253	7.425	193.465	9.72333	66.19	3.93667	11.7908	24.0142	17.5617	30.9867	0.174167	9.29583	43.36	38.87	-6.97	297.904	276.039	436.52	379.122
2021-03-19 07:50:00	990	4.9	8.8	57.2	0.2	6.4	3.2	7.7	48	4.06167	165.17	26.1775	107.407	6.92667	8.01333	8.65833	18.0475	30.1792	0.6	9.50333	42.6667	38.87	-6.97	302.193	273.713	437.112	389.827	305.397	270.051	300.556	254.497	8.7375	196.684	8.695	69.6108	3.90333	11.4925	32.24	17.7408	31.0375	0.183333	9.37667	43.235	38.87	-6.97	298.448	276.707	436.707	379.233
2021-03-19 08:00:00	991	3.4	9.4	56	0.2	5.5	2.8	9	45	15.4083	149.377	26.6775	138.3	6.3775	6.82417	6.0125	18.9408	29.0358	0.6	10.4542	41.0892	38.87	-6.97	303.405	273.92	437.538	390.108	307.913	270.582	298.851	252.398	10.2733	186.377	8.02417	79.49	3.8875	9.13583	18.835	18.4633	30.1992	0.1825	9.97667	42.4967	38.87	-6.97	297.925	276.602	435.162	379.156
2021-03-19 08:10:00	992	4.7	9.9	55	0.2	6.9	3	10.1	42	17.3308	144.499	29.4808	133.254	7.24667	9.065	10.1917	19.455	28.0217	0.6	11.2225	39.1942	38.87	-6.97	302.767	273.747	435.3	389.227	308.636	270.678	296.099	252.852	19.49	170.918	8.05	83.5775	3.6725	9.67583	16.9458	19.215	29.0492	0.188333	10.5617	40.8775	38.87	-6.97	297.993	276.943	435.11	379.412
2021-03-19 08:20:00	993	4.9	10.8	55.7	0.2	6.2	2.9	9.8	43	16.3733	143.213	28.3608	109.792	7.05917	7.5725	5.48083	19.34	28.1267	0.6	11.3992	38.9092	38.87	-6.97	302.994	274.277	437.099	390.858	307.098	270.804	293.651	253.072	19.8808	172.993	7.68083	75.3692	3.82417	8.855	38.4208	19.0517	28.9517	0.178333	10.3917	41.0583	38.87	-6.97	297.733	276.684	435.616	379.62
2021-03-19 08:30:00	994	4.7	7.1	59.7	0.2	7.9	3	9.1	45	15.74	148.102	28.9133	106.952	6.67583	7.35167	6.32333	19.3292	28.2942	0.6	11.2392	38.83	38.87	-6.97	302.529	275.118	437.495	390.793	309.326	271.027	295.314	254.648	15.1275	179.075	8.135	84.2808	3.985	10.3675	33.1675	19.4458	29.2058	0.18	10.7033	40.4258	38.87	-6.97	296.612	276.392	435.523	379.807
2021-03-19 08:40:00	995	4.8	8.6	59.6	0.2	7.2	3.1	9.6	43	15.9458	148.958	30.75	107.478	8.11083	8.71	17.2025	19.5767	28.2733	0.6	11.4075	38.8983	38.87	-6.97	303.013	273.923	436.815	390.378	309.485	271.535	293.93	253.903	16.84	178.176	8.74417	74.6233	3.4575	11.6592	46.3467	19.2783	29.1308	0.204167	11.0667	40.2625	38.87	-6.97	297.946	276.807	435.741	379.43
2021-03-19 08:50:00	996	8.5	9.3	58.2	0.2	11.7	4.7	10.1	42	19.2892	141.805	30.6892	105.63	9.57	10.5125	86.8375	20.415	27.5342	0.6	12.2792	37.675	38.87	-6.97	303.948	275.186	436.694	390.716	309.197	271.882	294.827	253.187	20.1633	173.162	9.8675	79.7075	3.66083	9.54333	31.0533	20.1742	28.3833	0.2	11.7775	38.9342	38.87	-6.97	298.113	276.864	436.013	379.54
2021-03-19 09:00:00	997	6.3	11.1	54.9	0.2	10.8	3.9	11.4	40	17.0642	140.143	30.365	121.289	10.1983	12.3542	24.3558	22.0592	25.1042	0.6	14.0517	33.9592	38.87	-6.97	302.654	274.271	435.308	390.699	310.363	271.979	297.84	254.193	20.6567	167.822	12.1417	92.5217	3.88333	10.8308	23.7383	21.5633	26.2717	0.1975	13.1908	35.8558	38.87	-6.97	297.632	277.318	434.149	379.736
2021-03-19 09:10:00	998	6.2	11.8	58.3	0.2	10.7	4.1	14.4	31	11.1767	143.457	30.0042	132.027	8.0425	9.40083	10.9092	23.3008	22.775	0.6	15.7858	28.8967	38.87	-6.97	301.826	274.767	436.023	390.283	311.831	274.207	296.547	255.398	11.3225	165.018	12.8583	91.7717	3.01417	8.74167	20.5725	22.7925	23.7367	0.214167	14.4475	31.4617	38.87	-6.97	296.168	277.717	432.101	380.308
2021-03-19 09:20:00	999	4.3	7.2	63.4	0.2	6.7	3.3	14.7	29	8.3725	147.428	31.9317	121.069	9.145	10.4717	15.2383	23.7492	22.3375	0.6	16.0458	28.4742	38.87	-6.97	302.163	275.147	435.717	390.467	313.986	274.827	294.598	255.845	9.64917	164.826	14.04	87.2175	3.0625	8.1675	14.8017	23.4758	23.1158	0.223333	15.3392	30.3742	38.87	-6.97	296.757	277.275	432.196	380.214
2021-03-19 09:30:00	1000	6.5	8.8	61	0.2	5.8	2.9	13.6	32	7.94083	142.928	36.075	117.409	8.34667	9.5625	18.3733	23.6167	22.225	0.6	15.6383	28.795	38.87	-6.97	300.595	274.767	434.761	390.052	315.17	274.567	294.377	256.488	8.64833	159.879	15.0883	81.0558	3.00333	7.8625	18.5617	23.5608	22.63	0.219167	15.3192	30.0733	38.87	-6.97	296.192	277.62	432.015	380.066
2021-03-19 09:40:00	1001	7.1	7.6	62.4	0.2	6.4	2.9	12.9	33	4.15833	143.505	34.9192	128.574	9.45583	10.6467	17.8258	23.62	22.095	0.6	15.4567	29.22	38.87	-6.97	300.536	274.725	434.756	389.791	313.038	275.621	297.176	256.752	7.9825	163.161	16.5775	148.66	3.4225	7.51583	21.5583	23.6142	22.7683	0.2225	15.1442	30.3775	38.87	-6.97	295.663	277.012	431.831	379.334
2021-03-19 09:50:00	1002	7	13.9	61	0.2	8.1	3.4	14	30	3.11917	147.841	32.8042	129.134	9.35583	10.4983	12.9958	23.4933	22.11	0.6	15.4592	28.7892	38.87	-6.97	300.301	274.063	436.522	389.143	312.092	275.086	293.271	255.947	7.86667	168.394	13.1992	73.5883	3.55083	8.98917	24.1175	23.4925	22.5725	0.214167	15.3917	29.565	38.87	-6.97	296.492	277.174	433.244	379.317
2021-03-19 10:00:00	1003	2.8	7.1	65.1	0.2	7.1	3.6	13.1	32	6.665	151.19	33.4608	76.9783	8.5	11.415	21.9592	23.3808	22.6042	0.6	15.2408	29.6767	38.87	-6.97	301.462	274.085	436	388.647	313.786	275.664	287.443	255.481	10.2083	168.907	13.6817	61.59	3.83333	11.5483	50.725	23.4342	23.1842	0.210833	14.9392	30.4558	38.87	-6.97	296.45	276.387	433.173	378.637
2021-03-19 10:10:00	1004	6.8	12.3	60.3	0.2	9.4	4.4	13.6	32	6.72083	147.136	32.6933	70.6317	8.76833	9.53333	15.775	23.655	22.4158	0.6	15.6833	28.895	38.87	-6.97	301.467	273.663	435.86	389.159	313.048	276.237	287.638	254.667	8.36583	176.365	13.2675	67.47	3.47417	10.0183	22.9508	23.6	22.9283	0.233333	15.245	29.82	38.87	-6.97	296.474	276.615	434.668	378.633
2021-03-19 10:20:00	1005	4.2	9.1	63.9	0.2	8.1	3.5	14.1	31	8.135	146.088	33.24	92.0792	9.49583	11.2383	18.145	23.8342	22.39	0.6	15.6825	29.3067	38.87	-6.97	301.848	273.325	435.912	388.442	313.147	275.954	293.341	255.425	9.68917	178.863	15.3508	102.573	3.51667	8.4925	18.165	23.8958	22.6383	0.230833	15.25	30.3275	38.87	-6.97	296.538	276.413	434.888	378.931
2021-03-19 10:30:00	1006	7.1	11.7	61.4	0.2	7.9	3.7	14	31	6.8325	149.822	32.5392	103.884	9.8975	12.1833	21.1108	24.1617	21.7342	0.608333	16.1208	28.3858	38.87	-6.97	300.98	273.858	436.334	388.606	312.663	276.643	292.266	254.766	7.37	171.104	16.0942	95.1883	3.59417	9.16833	22.6208	24.2392	22.1717	0.236667	15.53	29.43	38.87	-6.97	295.897	276.66	433.043	378.788
2021-03-19 10:40:00	1007	5.4	11.9	62.2	0.2	10.5	5.1	14.3	30	8.15833	152.072	33.13	127.056	9.41583	11.8592	21.4475	24.4	21.35	0.6	16.2933	27.9575	38.87	-6.97	302.012	273.267	436.879	389.308	314.789	276.955	295.457	255.348	8.55167	171.926	16.5283	90.2575	3.7375	9.52583	18.2808	24.4283	21.8983	0.225	15.8375	28.9675	25.9133	-4.64667	296.723	276.727	433.312	378.577
2021-03-19 10:50:00	1008	6.2	15.1	61.7	0.2	8.9	4	14.1	30	6.46833	149.946	34.7592	103.37	8.83417	11.6425	19.6308	24.2892	21.2867	0.616667	16.2525	27.4533	38.87	-6.97	301.23	272.768	436.235	388.681	314.488	276.492	292.811	255.094	9.01167	173.208	15.2683	78.2642	3.845	10.4542	34.6758	24.4017	21.485	0.244167	15.8092	28.3333	19.6325	79.7975	296.475	276.874	434.187	378.372
2021-03-19 11:00:00	1009	6.7	12.6	64.3	0.2	9.6	4.4	14.1	30	3.10545	154.289	35.3555	103.227	7.82091	9.14	10.8391	23.8582	21.4691	0.618182	15.9391	27.9191	38.87	-6.97	299.176	273.074	437.124	388.261	314.045	277.159	290.404	254.797	6.3475	179.658	15.8008	81.8742	3.81833	9.69	17.42	23.9125	21.9	0.225833	15.4375	28.7292	38.87	-6.97	295.642	276.239	434.801	378.388
2021-03-19 11:10:00	1010	4.6	10.7	67.9	0.2	8.3	4	13.4	31	3.3325	157.139	34.1375	87.0758	10.3675	11.0108	13.2175	23.6708	22.1392	0.6	15.4258	28.8467	38.87	-6.97	301.337	274.035	437.418	388.629	313.689	276.929	290.21	253.465	7.20167	188.124	15.1208	72.9733	3.97083	10.495	22.0858	23.8167	22.3308	0.211667	15.3117	29.2258	38.87	-6.97	296.118	275.918	436.137	378.068
2021-03-19 11:20:00	1011	5.7	11.3	66.1	0.2	6.3	3.4	14.2	30	7.16	157.096	34.0842	89.13	9.66917	10.9933	26.2225	24.3117	21.3142	0.6	15.8942	27.9408	38.87	-6.97	301.999	273.305	438.177	388.247	312.712	276.639	288.812	253.502	7.24083	182.662	15.0233	79.7917	3.64333	10.3567	23.6283	24.2283	21.6217	0.231667	15.8433	28.2683	38.87	-6.97	296.532	276.382	436.022	378.253
2021-03-19 11:30:00	1012	5.1	10.5	67.8	0.2	6.6	3.7	14.5	29	9.97667	152.845	32.1317	90.5358	11.2133	14.3233	18.3283	24.2142	21.6333	0.6	15.83	28.4858	38.87	-6.97	302.311	273.466	436.889	388.041	313.168	277.345	291.824	254.562	10.3183	188.518	14.7175	89.4642	3.50917	9.21667	20.0117	24.3033	21.84	0.235	15.7483	28.7842	38.87	-6.97	297.027	276.125	436.927	378.373
2021-03-19 11:40:00	1013	3.9	7.8	68.9	0.2	7.1	3.9	14.6	29	8.2175	151.535	33.115	118.742	9.16333	11.5292	18.9233	24.4558	21.08	0.6	16.1817	27.9667	38.87	-6.97	301.139	273.232	437.594	388.102	312.943	277.7	298.473	253.347	11.325	183.452	16.2917	109.847	3.49667	9.23	28.27	24.5733	21.32	0.240833	16.2092	27.985	38.87	-6.97	296.662	276.137	434.881	378.159
2021-03-19 11:50:00	1014	5.2	11.2	69.1	0.2	7.8	3.9	15.1	28	7.285	159.455	31.0317	119.915	7.79583	10.155	15.9442	24.515	20.9475	0.608333	16.2242	27.4633	38.87	-6.97	301.906	273.808	439.143	387.724	312.109	278.153	290.248	254.019	6.0025	182.232	17.28	102.626	3.1375	7.9325	23.2008	24.6267	21.3142	0.238333	16.2633	27.545	38.87	-6.97	296.432	276.223	435.255	378.228
2021-03-19 12:00:00	1015	4.2	9.6	71.2	0.2	7.3	3.8	14.8	29	7.18083	163.529	33.5642	93.1125	7.83667	9.50083	15.4467	24.5092	21.0442	0.616667	16.2325	27.5558	38.87	-6.97	301.443	273.316	438.162	388.177	316.292	277.868	290.377	254.219	9.01333	181.567	17.5317	94.5858	2.91667	8.2075	19.9917	24.7842	21.09	0.2475	16.2883	27.6192	38.87	-6.97	296.548	276.573	435.454	378.098
2021-03-19 12:10:00	1016	5.4	9.6	71.5	0.2	7.3	4.1	15.2	28	7.21917	158.631	34.43	92.7083	9.78167	12.1367	16.5333	24.7833	20.6342	0.6	16.2392	27.4467	38.87	-6.97	301.887	273.159	438.438	387.462	312.798	276.508	290.718	252.826	7.345	190.358	13.3525	82.5625	3.1575	7.42833	28.1733	25.1983	20.7217	0.2375	16.49	27.2558	35.7633	-2.03167	296.64	276.388	436.791	378.185
2021-03-19 12:20:00	1017	3.6	8.5	73.7	0.2	7	3.5	15	28	7.52333	164.247	33.4133	125.424	8.04	10.4433	15.6192	24.6625	20.8258	0.6	16.19	27.4558	38.87	-6.97	301.369	273.261	440.047	388.405	313.506	278.284	298.39	253.466	8.43167	187.887	15.4292	88.6783	2.9925	8.20417	21.4783	25.1683	20.9083	0.2475	16.4825	27.1558	38.87	-6.97	296.687	276.21	436.376	378.141
2021-03-19 12:30:00	1018	7.2	11.9	70.8	0.2	10.9	5.8	14.9	29	6.71818	165.919	32.6082	102.605	8.42909	9.62636	19.3555	24.4645	21.3964	0.6	15.8545	28.5282	38.87	-6.97	301.095	273.304	438.739	387.919	312.342	278.733	288.356	252.34	7.83583	193.113	18.5175	75.88	2.87083	7.94667	32.6258	24.6992	21.5475	0.223333	16.1475	28.2283	38.87	-6.97	296.337	275.828	437.267	378.056
2021-03-19 12:40:00	1019	5.3	7.3	73.3	0.2	7.6	3.2	15.5	28	6.08417	164.57	32.46	93.4983	8.32083	10.7275	16.5242	24.5775	21.4517	0.6	15.7467	29.0808	38.87	-6.97	301.517	273.657	438.993	387.872	312.928	278.172	293.113	252.557	7.43333	193.929	16.1283	84.43	2.74917	6.5275	17.325	24.7383	21.5708	0.2175	16.2883	28.325	38.87	-6.97	296.252	276.428	437.373	377.734
2021-03-19 12:50:00	1020	3.3	7.5	75.4	0.1	6.9	2.8	14.8	29	7.30667	166.299	32.385	100.297	8.9275	10.2158	11.2367	24.735	21.0508	0.6	15.725	28.995	38.87	-6.97	301.202	273.887	439.585	387.798	312.61	278.314	291.478	253.387	7.12583	195.621	12.7333	80.08	2.36167	6.35833	18.0692	24.8867	21.3858	0.236667	16.3483	28.2917	38.87	-6.97	296.278	275.907	437.502	378.013
2021-03-19 13:00:00	1021	3	6.8	76.9	0	5.2	2.9	14	31	6.23833	167.224	33.1117	99.2342	9.00583	11.1442	12.8608	25.2142	20.7117	0.6	16.25	28.3767	38.87	-6.97	301.773	273.163	439.807	388.387	314.202	277.942	292.214	253.171	5.52333	195.95	14.4067	87.4075	2.24083	5.66917	9.34667	25.3075	20.9942	0.244167	16.5692	27.6325	38.87	-6.97	296.141	275.894	437.599	377.964
2021-03-19 13:10:00	1022	3.5	8.1	76.6	0.2	5.8	2.6	14.6	29	7.12833	168.312	33.5075	104.584	7.52833	8.7475	12.3442	25.5333	20.4917	0.608333	16.3758	27.5908	38.87	-6.97	301.663	273.492	440.318	388.805	313.978	278.516	291.763	253.357	5.33667	196.553	14.8808	89.7533	2.45083	7.045	19.2233	25.2125	20.8567	0.253333	16.7567	27.1775	38.87	-6.97	296.027	276.39	436.53	377.774
2021-03-19 13:20:00	1023	5.7	7.4	77.2	0.2	7	3	14.8	29	7.43583	170.512	33.5208	103.235	7.14167	8.9975	14.6033	25.0608	20.7358	0.6	16.4442	27.4192	38.87	-6.97	301.668	273.125	439.921	387.718	313.518	278.797	291.858	253.422	6.16917	195.352	15.26	88.6267	2.23583	6.25083	13.0908	25.3992	21.0917	0.239167	16.5567	27.3533	35.6308	-6.38917	296.458	276.109	438.203	378.018
2021-03-19 13:30:00	1024	4.1	8.8	76.8	0.2	6	2.6	15.1	29	5.64917	167.173	32.6375	107.283	6.70583	7.81917	10.4383	25.1242	20.8383	0.6	16.235	28.4383	38.87	-6.97	300.614	273.041	439.408	387.533	313.048	278.861	292.974	252.498	7.29583	200.461	15.305	87.8292	2.345	5.27667	8.39333	24.8483	21.4358	0.243333	16.335	28.1083	38.87	-6.97	296.733	276.104	438.655	377.843
2021-03-19 13:40:00	1025	3.5	8.2	78.6	0.2	4.5	2.4	15	29	5.15333	168.531	33.2858	103.85	8.065	9.04417	15.0308	24.9375	21.17	0.6	16.3458	28.3783	38.87	-6.97	301.149	273.022	439.307	387.594	314.085	279.57	291.048	253.72	10.8992	195.046	16.1517	87.7708	2.32833	6.3475	16.1625	25.0558	21.5233	0.233333	16.51	27.9325	38.87	-6.97	297.135	276.317	437.562	377.764
2021-03-19 13:50:00	1026	6.1	11.6	74.1	0.2	6.4	2.8	15.5	28	5.29818	166.873	32.0445	112.533	8.31727	10.56	19.2009	25.4391	20.5418	0.6	16.68	27.69	35.3364	-6.33636	301.074	273.534	439.82	387.336	312.625	279.614	294.856	252.988	6.23667	198.823	13.2417	102.491	2.145	4.76333	8.3375	25.2733	21.14	0.235	16.8075	27.635	38.87	-6.97	295.809	275.991	437.821	378.188
2021-03-19 14:00:00	1027	2.3	4.6	79.7	0.2	3.4	1.9	15.7	28	4.15083	169.202	30.9683	104.583	8.32083	10.095	15.9325	25.8992	20.0775	0.6	17.2408	27.14	38.87	-6.97	301.466	273.501	440.441	388.234	312.732	279.728	291.932	253.745	3.79417	200.077	14.8858	82.4317	2.0975	5.4425	9.86417	25.7208	20.7275	0.23	17.3475	26.8233	38.87	-6.97	296.102	276.633	436.618	377.888
2021-03-19 14:10:00	1028	1.6	4.8	80.5	0.2	3.6	2	16.2	27	5.82583	171.616	31.7317	99.7375	6.73417	7.12333	8.76917	26.1767	20.0283	0.6	17.3883	26.4558	38.87	-6.97	302.315	273.408	440.909	388.637	316.185	279.614	290.942	252.923	4.84417	194.717	18.2217	90.3533	2.1175	4.37917	9.55333	26.2275	20.3342	0.2525	17.775	26.065	38.87	-6.97	296.334	276.886	437.404	377.83
2021-03-19 14:20:00	1029	5.3	7.9	76.2	0.2	3.5	2.2	16.9	26	4.4975	172.648	35.3308	99.93	6.93083	8.3025	12.6708	26.2075	19.315	0.6	17.67	25.6617	38.87	-6.97	300.311	273.295	439.353	388.022	315.31	280.154	290.357	252.859	2.01417	193.63	16.6533	93.9667	1.84917	5.56	12.6525	26.355	19.7325	0.2525	18.005	25.3142	38.87	-6.97	295.469	276.449	436.401	378.217
2021-03-19 14:30:00	1030	3.8	8.2	79.1	0.2	3.9	2.3	17.8	24	2.2	168.685	34.3608	110.731	7.26583	7.29833	8.7825	26.2725	19.385	0.6	17.5192	25.6883	38.87	-6.97	300.635	273.438	439.233	388.322	314.807	281.356	298.788	252.148	0.0966667	203.197	12.7508	113.732	1.66583	4.41583	17.32	26.5858	19.585	0.2625	18.3667	24.7108	38.87	-6.97	295.423	276.623	437.173	378.001
2021-03-19 14:40:00	1031	1	4.2	82.4	0.2	3.3	1.9	18	24	0.7775	168.579	33.34	142.272	6.36667	6.51	6.6275	27.0858	18.825	0.6	18.4967	24.6125	38.87	-6.97	300.983	273.416	439.832	388.142	315.644	281.348	292.717	253.673	-1.89667	200.178	7.87333	125.999	1.68167	4.13833	18.24	27.885	18.5475	0.2575	20.0583	22.5317	38.87	-6.97	295.72	276.683	436.684	378.717
2021-03-19 14:50:00	1032	1.9	5.5	81	0.2	3.4	1.8	19.1	22	2.04583	173.253	32.7658	128.254	7.5575	9.02417	16.03	28.1458	18.1692	0.616667	19.5342	23.4533	38.87	-6.97	301.265	273.632	440.12	388.069	316.769	282.806	293.713	253.688	-0.635	192.407	11.4367	116.738	1.79	4.27667	8.21167	29.3317	17.2783	0.265833	21.4533	20.9492	38.87	-6.97	295.523	276.992	435.461	379.039
2021-03-19 15:00:00	1033	2.1	6.5	80.3	0.2	3.3	2	19.5	22	0.418333	170.953	34.8358	108.085	9.90417	8.91167	13.4642	28.2933	17.8117	0.6	19.9392	22.9308	38.87	-6.97	300.668	273.867	438.993	388.28	317.859	284.106	290.477	253.803	-6.025	190.428	14.2708	93.9975	1.56917	4.25667	8.68667	30.215	16.5842	0.279167	21.9525	20.27	38.87	-6.97	294.3	276.593	434.033	378.741
2021-03-19 15:10:00	1034	1.3	4.9	82.1	0.2	3.1	1.9	19.2	22	-2.33	168.026	36.3742	112.25	8.49333	11.2058	13.6367	28.7425	17.3742	0.6	20.4033	22.4425	38.87	-6.97	300.004	273.629	437.454	387.739	320.147	284.75	292.704	255.772	-3.645	185.157	18.2475	110.29	2.025	5.31667	12.1392	30.7608	16.0742	0.284167	22.35	19.9033	38.87	-6.97	295.458	276.498	434.076	378.065
2021-03-19 15:20:00	1035	3.8	9.5	78.9	0.2	3.7	2.3	19.8	21	-4.155	163.622	37.9383	100.356	8.34083	11.2767	18.3492	29.25	17.2683	0.6	20.6025	22.4517	38.87	-6.97	299.748	273.743	437.71	387.382	319.858	285.337	286.884	255.109	-4.37583	190.03	18.9425	78.9608	1.66	4.545	14.7783	30.9833	16.0042	0.280833	22.4242	19.67	38.87	-6.97	294.757	276.314	435.183	378.41
2021-03-19 15:30:00	1036	2.1	6.2	80.8	0.2	3.3	1.9	19.7	22	-5.23	171.572	37.66	75.7625	7.2975	8.17583	12.1392	28.9658	17.3725	0.7	20.3642	22.3983	38.87	-6.97	299.628	273.115	439.71	387.589	319.441	285.637	284.583	254.809	-7.60833	195.1	18.5633	59.7367	1.49667	4.62167	10.3208	30.8167	16.205	0.263333	22.1975	20.1867	38.87	-6.97	293.964	276.329	435.141	377.93
2021-03-19 15:40:00	1037	1.7	5.6	82.3	0.2	2.5	1.6	19	23	-5.62167	172.832	38.6083	74.6425	7.16167	8.58417	14.325	29.3783	17.2425	0.7	20.6258	22.2833	38.87	-6.97	299.909	273.393	438.442	387.393	321.24	286.707	285.429	253.898	-6.07667	191.6	19.7508	63.7183	1.42167	4.24667	13.5983	31.3292	15.8383	0.28	22.6375	19.7633	38.87	-6.97	295.531	276.505	435.085	377.862
2021-03-19 15:50:00	1038	3.5	8.6	78.8	0.2	4	1.9	19.9	22	-1.29333	168.669	40.3908	133.867	8.93167	11.2192	18.6167	29.6175	17.295	0.658333	20.7817	22.4242	38.87	-6.97	300.859	273.366	439.35	387.431	321.892	287.375	301.873	254.963	-4.21583	192.747	19.59	105.823	1.62083	4.6025	12.14	31.3083	16.2725	0.293333	22.3867	20.385	38.87	-6.97	294.429	275.84	435.401	377.408
2021-03-19 16:00:00	1039	4.2	8	77.9	0.2	4.8	2.1	19.8	22	0.5125	170.548	39.7967	110.153	7.81583	8.87583	15.3892	29.4908	17.4025	0.666667	20.7467	22.6442	38.87	-6.97	301.311	273.154	439.353	387.582	320.53	287.558	285.804	254.613	-4.835	193.423	18.1067	71.6867	1.52417	4.61583	18.1608	31.0358	16.4842	0.299167	22.1633	20.86	38.87	-6.97	295.485	275.9	435.639	377.485
2021-03-19 16:10:00	1040	2.7	8.9	79.2	0.2	4.6	2	19.4	23	1.485	168.503	39.7908	102.058	8.575	11.5025	15.6533	29.765	17.3575	0.641667	20.7992	22.92	38.87	-6.97	301.596	273.127	440.053	387.068	320.917	287.901	295.137	252.766	0.126667	191.224	18.9058	96.3633	1.6625	4.055	7.14917	31.3833	16.5933	0.283333	22.25	21.2558	38.87	-6.97	295.816	275.652	435.707	377.289
2021-03-19 16:20:00	1041	4.1	13.9	73.6	0.2	4.8	2.1	19.8	23	0.458333	170.586	38.6225	108.895	11.3875	11.7142	17.8917	29.61	17.7658	0.675	20.6808	23.4967	38.87	-6.97	300.586	272.942	438.61	386.995	320.108	287.512	287	253.718	-3.80833	198.891	18.67	77.3342	1.4625	4.12167	25.9225	30.7717	17.2142	0.28	21.9458	21.9333	38.87	-6.97	294.955	275.58	436.27	377.248
2021-03-19 16:30:00	1042	3	8.3	78.4	0.2	5.2	1.9	18.9	25	-0.8125	167.272	39.0767	91.1267	9.86417	12.4383	15.6017	30.1117	17.8425	0.691667	20.9817	23.7825	38.87	-6.97	300.515	273.026	438.682	387.167	321.053	288.072	289.449	252.942	-3.85917	201.488	16.9158	80.81	1.39417	3.87	7.3625	31.1067	17.3208	0.285	22.2133	22.2075	38.87	-6.97	295.444	275.892	437.904	376.763
2021-03-19 16:40:00	1043	1.8	7.1	79.7	0.2	4.6	1.8	19.9	23	0.856667	169.563	39.4042	112.446	10.2683	12.8442	15.815	30.5242	17.7875	0.683333	21.4983	23.5375	38.87	-6.97	301.681	273.165	440.048	387.496	321.077	288.162	294.546	252.702	1.53333	205.09	17.0233	117.333	1.30833	3.34667	14.8142	31.48	17.3325	0.304167	22.8167	21.8683	38.87	-6.97	296.738	276.369	439.267	377.461
2021-03-19 16:50:00	1044	3.9	12.6	75.4	0.2	5.5	2	20.5	23	1.35333	169.954	39.6767	132.451	7.99583	10.3983	14.9425	31.0325	17.7992	0.7	22.1133	23.5567	38.87	-6.97	301.303	273.287	439.842	387.524	321.444	289.271	296.199	252.773	0.460833	204.975	18.04	114.432	1.15167	2.70417	12.1775	32.2658	17.0483	0.290833	23.5608	21.4425	38.87	-6.97	295.751	276.45	437.266	377.276
2021-03-19 17:00:00	1045	1.2	4.8	79.6	0.2	4	1.7	20.7	23	3.64083	167.863	44.18	170.336	9.30417	12.7725	14.9383	31.28	17.9883	0.7	22.4467	24.015	38.87	-6.97	302.75	273.726	439.875	387.607	326.418	290.407	313.089	254.48	4.18417	194.928	21.1767	195.49	0.943333	2.2575	12.1808	32.6058	17.1875	0.31	23.7517	21.835	38.87	-6.97	297.153	276.098	437.254	377.684
2021-03-19 17:10:00	1046	5.1	13.6	70.5	0.2	3.9	1.6	20.3	25	3.55083	166.507	44.4733	225.174	5.73583	7.34083	8.41917	30.8325	18.9867	0.7	21.565	25.5183	38.87	-6.97	301.748	273.405	438.779	387.153	323.146	290.529	306.687	254.313	1.88167	195.482	19.8317	196.927	1.03333	2.60417	6.435	31.9083	18.2925	0.315833	23.0667	23.6875	38.87	-6.97	296.672	276.116	437.161	377.297
2021-03-19 17:20:00	1047	4.4	11.9	71.6	0.3	4.9	1.5	19.2	28	2.5475	162.401	43.4625	201.389	6.21833	7.74667	9.49	30.1975	19.6125	0.7	21.165	26.66	38.87	-6.97	301.41	272.871	438.037	387.515	324.036	290.234	313.514	254.262	3.85583	193.874	19.5758	181.051	1.10333	2.71167	9.50667	31.2567	18.88	0.288333	22.4217	24.6767	38.87	-6.97	296.467	275.213	436.978	377.431
2021-03-19 17:30:00	1048	4.6	12.6	70	0.3	5.6	1.7	18.3	29	1.14417	166.272	43.6392	223.889	6.04417	7.7375	7.11667	29.4317	20.0083	0.683333	20.3833	27.7492	38.87	-6.97	301.388	272.939	439.207	387.627	322.96	289.615	299.628	254.064	-1.49833	192.127	16.735	190.399	0.975833	2.88833	11.3133	30.385	19.4167	0.270833	21.4825	25.7967	38.87	-6.97	295.359	275.699	434.876	376.749
2021-03-19 17:40:00	1049	2.2	9.6	73.4	0.3	5.1	2	17.4	30	1.06833	164.46	41.475	148.711	7.285	7.87083	12.3367	28.5725	20.4617	0.608333	19.5308	27.9992	38.87	-6.97	301.215	272.744	438.053	387.618	320.462	288.775	309.331	253.415	-0.114167	197.893	14.7583	132.629	1.17083	2.92917	8.485	29.4708	20.1175	0.271667	20.4683	26.5233	38.87	-6.97	296.848	275.458	438.05	377.173
2021-03-19 17:50:00	1050	4	11.9	71.1	0.3	4.4	1.3	17.2	30	2.15333	164.322	39.1408	185.485	5.61333	6.5225	6.0975	28.315	20.7608	0.65	19.2442	28.72	38.87	-6.97	301.219	272.699	438.459	387.505	319.556	286.975	297.602	250.45	3.5575	200.598	12.9367	174.481	0.9775	2.26583	8.48917	28.6192	20.77	0.2825	19.9025	27.5708	38.87	-6.97	296.853	275.337	437.387	377.078
2021-03-19 18:00:00	1051	3.4	9.6	72.5	0.3	3	1.3	17	30	5.01833	161.243	41.3225	162.964	8.26417	8.86083	11.41	27.9708	20.935	0.616667	18.8433	28.7108	38.87	-6.97	302.23	272.757	438.606	387.238	321.464	286.825	298.971	251.433	9.53417	194.057	13.4958	159.741	1.34167	3.33833	13.49	28.1358	21.2292	0.28	19.3475	27.9075	38.87	-6.97	297.618	275.627	438.16	377.182
2021-03-19 18:10:00	1052	6.9	13.5	67.9	0.3	3.7	1.4	16.8	31	4.12167	162.66	38.8625	158.037	5.54417	7.56917	14.6808	27.5975	21.3758	0.616667	18.4208	29.5142	38.87	-6.97	301.478	272.775	438.42	387.131	317.791	285.442	305.976	250.866	6.56	203.598	9.82417	136.033	1.02583	2.07917	4.26917	27.4125	22.0475	0.285	18.7617	28.9025	38.87	-6.97	297.456	275.269	439.171	377.336
2021-03-19 18:20:00	1053	3.6	10.1	71.5	0.3	2.9	1.4	16.5	31	6.25667	163.164	36.5758	226.299	8.15083	8.02333	11.68	27.1742	21.5033	0.625	18.1533	29.7508	38.87	-6.97	302.837	272.902	439.475	387.577	316.682	284.219	323.347	252.067	10.165	195.758	10.035	236.408	1.305	2.73083	14.6233	27.55	22.1358	0.278333	18.5317	29.215	38.87	-6.97	298.287	275.322	437.511	377.644
2021-03-19 18:30:00	1054	3.7	15.4	67.5	0.3	3	1.5	16.4	31	11.3758	163.571	35.3467	322.802	10.7758	12.1225	14.91	27.1442	21.6125	0.6	18.8083	29.7325	38.87	-6.97	304.468	273.127	439.854	387.776	316.887	284.159	335.423	252.754	13.0667	191.308	10.8017	324.478	1.51	3.5275	9.7075	27.3983	22.2617	0.26	18.4275	29.3508	38.87	-6.97	298.748	275.583	438.217	377.456
2021-03-19 18:40:00	1055	5	19.6	63.2	0.4	3.2	1.7	16.3	31	14.6433	158.515	35.0975	339.772	9.27083	10.3117	15.9908	27.295	21.7383	0.625	18.1592	30.245	38.87	-6.97	304.12	272.96	439.149	388.023	315.288	282.852	326.686	252.914	16.6142	188.557	8.12333	306.232	1.72917	4.53333	10.8742	27.2242	22.2492	0.265833	18.5408	29.3917	38.87	-6.97	299.694	275.889	438.082	377.176
2021-03-19 18:50:00	1056	4.2	24.4	56.2	0.4	5.2	2.3	16.8	31	14.8817	158.827	33.5958	251.098	12.0442	14.8742	16.5667	27.6367	21.3933	0.633333	18.2933	30.0442	38.87	-6.97	304.353	273.08	439.09	388.592	315.469	283.344	304.758	251.411	16.9425	183.988	7.81417	200.591	1.54417	3.77167	8.30917	27.5558	21.9183	0.275	18.7892	29.2808	38.87	-6.97	299.115	275.642	436.417	377.913
2021-03-19 19:00:00	1057	3.2	23.2	56.7	0.4	6.2	2.3	16.8	31	14.6575	158.332	32.525	201.181	12.5483	13.8833	16.905	27.8375	21.2767	0.633333	18.3417	29.9142	38.87	-6.97	304.082	273.342	439.649	388.468	314.454	283.54	314.319	251.692	14.4183	186.365	7.135	193.714	1.49167	3.49083	12.3375	27.77	21.7592	0.275	18.9133	28.9867	38.87	-6.97	298.79	276.104	437.799	377.941
2021-03-19 19:10:00	1058	1.4	19.3	60.9	0.3	4.9	2.1	16.7	31	11.8892	160.771	31.7025	211.815	15.8725	17.7317	14.3767	28.3292	21.31	0.608333	18.4108	30.4308	38.87	-6.97	303.372	273.41	439.634	388.568	313.626	282.771	300.815	250.974	12.0308	191.708	5.22167	176.48	1.47667	3.38333	8.64667	27.9533	22.0758	0.258333	19.3483	29.2717	38.87	-6.97	298.348	275.762	437.466	378.082
2021-03-19 19:20:00	1059	0.5	15.2	62.1	0.3	2.9	1.8	16.9	31	12.4883	160.491	30.71	152.104	14.0467	15.9158	15.9042	28.28	21.4158	0.641667	18.4808	30.7275	38.87	-6.97	304.5	273.122	438.382	388.39	313.819	282.637	299.823	250.791	13.0992	187.251	6.33583	131.877	1.54083	3.23833	7.99083	28.375	22.2592	0.2775	19.1692	29.5375	38.87	-6.97	298.877	275.995	436.857	378.201
2021-03-19 19:30:00	1060	1.4	18.4	55.6	0.2	4.9	2.2	16.8	32	13.3433	151.865	31.3208	148.071	20.5417	22.6392	31.5075	28.3533	21.3758	0.616667	18.4458	30.9667	38.87	-6.97	303.965	273.504	437.599	388.408	314.181	282.151	297.877	249.663	12.965	181.479	5.60083	124.038	1.79333	3.8425	14.985	28.0583	22.1875	0.286667	19.1583	29.6408	38.87	-6.97	298.825	276.012	436.223	378.142
2021-03-19 19:40:00	1061	0.7	20.1	54	0.2	5	2.5	16.5	33	13.765	150.447	31.4475	149.512	17.8325	21.0392	17.9083	28.3217	21.3483	0.658333	18.37	31.1567	38.87	-6.97	304.147	273.497	437.813	388.787	313.969	282.868	300.339	251.907	13.9908	177.629	5.84	129.248	1.84917	4.33833	9.21917	27.905	22.2208	0.285833	19.0358	29.8867	38.87	-6.97	298.891	276.052	435.067	377.735
2021-03-19 19:50:00	1062	0.7	20.5	54.2	0.2	6.3	2.8	16.3	33	15.6817	148.757	31.0433	161.673	20.1517	24.0283	21.2717	28.2567	21.5825	0.625	18.2942	31.3608	38.87	-6.97	305.637	273.688	437.247	389.088	313.46	281.988	302.253	251.113	15.575	174.36	4.82167	144.775	2.8125	6.37667	23.7475	27.7833	22.58	0.285	18.9308	30.2433	35.7225	18.7858	299.865	275.578	436.079	378.227
2021-03-19 20:00:00	1063	0.8	24.7	47.9	0.2	12.2	4.6	16	35	18.7525	142.785	30.9725	177.736	17.8408	19.175	19.84	28.3142	22.0717	0.65	18.3992	32.21	38.87	-6.97	304.298	273.447	436.164	388.916	314.003	282.213	305.564	250.967	19.2192	168.481	4.77167	159.502	4.195	9.01333	28.0425	27.5467	23.1917	0.2925	18.805	30.9425	38.87	-6.97	299.549	276.083	434.97	378.534
2021-03-19 20:10:00	1064	0.9	26.8	44.7	0.2	16.1	7.1	16	35	13.5958	146.973	30.74	175.918	19.6342	23.6125	32.3733	28.1725	22.3183	0.666667	17.8867	32.9125	38.87	-6.97	304.081	273.524	438.053	389.113	312.48	281.285	303.571	250.674	13.7942	181.523	4.05	155.938	5.09417	8.8975	26.3575	27.355	23.5767	0.291667	18.605	31.6358	38.87	-6.97	298.538	275.86	436.131	378.011
2021-03-19 20:20:00	1065	0.7	18	52.3	0.2	12.9	7.3	15.7	37	14.68	147.942	29.8067	174.742	21.845	25.32	28.2292	27.8175	22.575	0.625	17.7092	33.4342	38.87	-6.97	304.161	273.271	437.01	388.671	312.128	281.201	304.16	251.415	11.31	177.325	4.425	150.89	5.585	10.935	33.4575	27.3183	24.0258	0.2825	18.3883	32.36	38.87	-6.97	297.918	275.693	434.925	378.253
2021-03-19 20:30:00	1066	0.8	18.8	49.9	0.2	12	7.6	15.3	38	15.96	148.821	29.1592	171.989	20.8783	24.8675	24.835	27.575	23.1683	0.625	17.405	34.3642	38.87	-6.97	304.272	273.456	437.543	388.613	311.387	280.076	301.384	250.181	13.4642	175.459	4.55333	151.853	5.67417	9.84833	25.0667	26.7992	24.5942	0.294167	18.2892	33.1192	38.87	-6.97	298.69	276.118	435.166	378.623
2021-03-19 20:40:00	1067	0.6	15.9	51.5	0.2	14.9	8	15	39	16.0492	144.031	28.6458	170.44	23.2992	23.6075	24.2142	27.2783	23.7483	0.666667	17.1992	35.4167	38.87	-6.97	304.688	273.38	435.99	389.264	311.385	280.197	306.095	249.26	15.7167	174.402	3.015	156.01	7.76917	12.1183	27.1925	26.4842	25.2142	0.279167	17.8675	34.2392	38.87	-6.97	299.155	276.058	435.667	378.692
2021-03-19 20:50:00	1068	0.8	17.7	47	0.2	13.3	9.6	14.9	40	17.1975	137.757	29.28	184.173	25.66	29.2667	45.8167	27.13	24.315	0.616667	16.9308	36.425	38.87	-6.97	304.267	273.675	436.094	389.005	311.155	279.523	305.131	250.108	18.6475	175.938	5.29333	162.938	9.155	15.2583	32.3217	26.3608	25.7925	0.283333	17.6125	35.0792	38.87	-6.97	299.404	276.238	436.12	378.431
2021-03-19 21:00:00	1069	0.8	20	43.3	0.3	16.5	12.3	14.4	42	16.8217	142.828	28.7825	175.013	27.8183	30.6075	39.815	26.6892	24.6283	0.608333	16.4233	37.5983	38.87	-6.97	304.056	273.611	436.771	389.22	310.328	279.429	303.983	249.787	16.2483	174.46	9.31083	151.933	8.4575	13.7117	28.3817	25.8533	26.31	0.270833	17.2617	36.0558	38.87	-6.97	298.533	275.717	435.542	378.925
2021-03-19 21:10:00	1070	0.8	14	48.1	0.2	11.2	9.3	14.1	43	17.2633	142.502	28.2617	170.222	28.4283	31.9217	28.07	26.285	25.3667	0.65	16.1642	38.7925	38.87	-6.97	304.493	273.343	436.39	389.353	310.123	278.572	305.269	249.822	17.4167	175.027	7.61083	153.532	12.63	17.1267	41.5342	25.3083	27.245	0.271667	16.8458	37.2075	38.87	-6.97	299.053	275.969	435.715	378.367
2021-03-19 21:20:00	1071	0.8	15.4	43.9	0.2	15.8	11.9	13.5	45	18.4018	139.346	28.0845	188.631	32.2291	35.7364	64.4918	26.0882	26.0255	0.618182	15.8	40.0936	38.87	-6.97	304.395	273.255	435.553	389.476	309.265	277.66	307.311	249.04	18.4875	168.718	7.88583	172.752	13.5733	22.1883	35.625	25.0717	28.1608	0.279167	16.5317	38.4267	38.87	-6.97	298.868	275.889	434.482	378.603
2021-03-19 21:30:00	1072	0.8	14.6	43.4	0.3	18.8	14.2	13.4	46	18.5042	136.736	27.0233	181.331	24.095	31.2975	47.7142	25.7567	26.2492	0.633333	15.6333	40.4242	38.87	-6.97	304.188	273.983	435.862	389.516	309.104	276.954	305.102	248.897	17.7608	173.103	7.73583	162.632	10.1175	17.3175	47.995	24.835	28.3267	0.268333	16.2725	39.415	38.87	-6.97	298.767	276.026	436.313	379.122
2021-03-19 21:40:00	1073	0.7	14.1	44.8	0.3	15.1	10.6	13.2	47	17.3183	138.562	27.2458	174.51	23.1692	27.56	21.2858	25.5067	26.425	0.633333	15.4292	40.6825	38.87	-6.97	304.228	273.607	435.849	389.679	308.767	277.168	304.892	249.72	18.2733	176.412	6.70333	152.289	7.83917	14.9175	32.7175	24.5842	28.245	0.271667	16.3775	39.2175	38.87	-6.97	298.867	275.837	435.163	378.864
2021-03-19 21:50:00	1074	0.7	14.6	44.1	0.3	11.6	8.1	12.9	47	19.4492	138.14	26.5342	169.802	16.4967	20.075	20.28	25.2608	26.8308	0.6	15.2183	41.2183	38.87	-6.97	305.083	274.066	437.038	389.724	307.793	276.394	302.441	249.23	19.2267	172.778	7.45	146.044	5.68917	11.61	21.8292	24.3858	28.6875	0.27	15.8758	39.815	38.87	-6.97	299.209	276.332	436.695	379.434
2021-03-19 22:00:00	1075	0.8	13.6	45	0.2	9.1	6.3	12.8	48	22.8933	143.12	24.8733	157.112	22.3408	22.5042	16.1142	25.39	28.2725	0.6	15.1325	43.3033	38.87	-6.97	305.707	273.936	437.718	389.933	306.133	275.91	302.477	250.392	21.4733	177.768	5.66083	138.462	7.0325	13.6042	32.7717	24.205	30.4092	0.268333	15.6925	42.1392	38.87	-6.97	299.177	276.131	436.542	378.999
2021-03-19 22:10:00	1076	0.8	12.8	40.9	0.2	11.4	7.9	12.5	52	22.3717	140.518	25.0908	167.269	18.2942	22.7258	24.5442	24.89	28.4192	0.608333	14.7733	44.1742	38.87	-6.97	303.915	273.821	435.42	390.077	308.176	275.34	304.54	248.757	18.6875	170.442	6.13417	144.977	5.42917	12.1592	29.5667	24.16	30.3442	0.255833	15.4692	42.7975	38.87	-6.97	298.428	275.637	434.512	379.166
2021-03-19 22:20:00	1077	0.8	14.7	40.2	0.2	13.1	7	12.4	51	18.1542	137.765	27.0867	162.532	13.7283	15.7092	20.6692	24.6217	27.78	0.6	14.5767	43.3425	38.87	-6.97	303.994	273.782	436.822	390.027	308	275.761	300.237	250.381	18.1158	169.697	5.74583	129.187	3.46333	9.155	36.1942	23.7483	29.6125	0.249167	15.2917	41.755	38.87	-6.97	298.284	276.123	435.042	379.476
2021-03-19 22:30:00	1078	0.7	10.9	48.9	0.2	6	4.2	12.5	48	17.675	146.25	25.855	132.313	17.3042	18.9008	18.84	24.455	27.7258	0.6	14.4542	42.7033	38.87	-6.97	303.572	274.26	437.543	390.518	306.472	275.178	296.983	249.593	15.6917	176.45	6.6975	104.299	2.49833	5.13833	12.9108	23.7158	29.4133	0.25	15.3742	41.4483	38.87	-6.97	298.05	276.593	436.009	379.448
2021-03-19 22:40:00	1079	0.5	7.9	53.1	0.2	4.6	2.9	12	50	17.055	145.437	25.7567	136.908	15.8183	17.1725	17.4433	24.3342	28.0917	0.6	14.4408	42.8367	38.87	-6.97	303.987	274.212	437.076	389.689	307.991	274.849	301.528	249.521	18.7842	179.98	6.9125	128.764	2.475	5.12	11.1083	23.7408	29.61	0.259167	15.525	41.7283	38.87	-6.97	298.258	276.346	437.077	379.468
2021-03-19 22:50:00	1080	1	8.9	52.8	0.2	5.8	3.1	12.4	49	19.1842	148.408	26.1042	146.366	14.3642	16.66	18.9292	24.1192	29.225	0.6	14.3817	43.8975	38.87	-6.97	303.877	273.902	438.527	390.155	306.902	274.994	297.484	249.592	18.3867	185.419	6.03333	120.422	3.24833	7.14167	17.4767	23.705	30.3217	0.245	14.9533	42.9217	38.87	-6.97	298.424	276.434	438.154	379.359
2021-03-19 23:00:00	1081	0.8	6.9	56.5	0.2	5.9	3.6	11.8	52	18.3175	149.816	25.3692	122.617	12.805	15.7925	20.1858	23.8325	29.715	0.6	14.2042	45.1333	38.87	-6.97	303.983	274.158	438.004	389.69	306.8	274.514	295.501	249.518	17.9642	188.288	6.25667	95.1467	3.30667	8.66583	18.6	23.5342	30.78	0.238333	14.7525	43.8475	38.87	-6.97	298.201	276.379	437.893	379.567
2021-03-19 23:10:00	1082	0.8	6.9	55.9	0.2	7.2	3.8	11.8	53	20.9633	147.408	26.2917	119.346	13.8417	14.0592	14.9792	23.5483	30.2225	0.608333	13.9683	45.6633	38.87	-6.97	304.202	273.897	437.988	390.067	306.442	274.123	298.157	249.173	19.0458	187.034	6.615	104.978	3.005	5.525	7.4825	23.3433	31.2092	0.261667	14.5217	44.4592	38.87	-6.97	298.485	276.495	437.988	379.64
2021-03-19 23:20:00	1083	0.7	6.2	56.2	0.2	4.8	3.4	11.8	53	20.7358	146.548	26.64	119.375	16.23	16.42	24.5417	23.4008	30.5233	0.625	13.835	46.1308	35.6308	-6.38917	303.558	273.967	438.05	390.081	307.012	274.349	294.858	249.564	17.5617	186.447	4.89667	87.6342	3.245	5.35667	8.32333	23.3167	31.2667	0.254167	14.4075	44.8325	38.87	-6.97	297.938	276.842	437.297	379.621
2021-03-19 23:30:00	1084	0.9	6	56.3	0.2	4.3	3.4	11.2	55	18.4008	149.287	26.9492	112.853	15.4492	18.1583	18.0992	23.2742	31.075	0.6	13.7083	46.6525	38.87	-6.97	303.192	274.275	437.691	390.434	306.767	274.222	295.228	250.588	19.1267	184.328	5.50833	88.2517	3.33667	6.17917	12.5258	23.3158	31.7117	0.2625	14.2317	45.5375	38.87	-6.97	298.507	276.626	437.81	379.849
2021-03-19 23:40:00	1085	0.8	5.2	56.6	0.2	4.2	3.2	11.3	55	18.4992	148.705	26.3008	108.422	12.2858	14.0975	19.6675	23.2117	31.4158	0.6	13.5667	46.9975	38.87	-6.97	303.528	273.936	438.18	390.057	306.284	273.286	294.373	250.023	17.4733	183.187	5.92083	87.5042	2.70417	5.07417	11.9533	23.2208	31.7558	0.26	14.1408	45.7142	38.87	-6.97	297.754	276.495	436.522	379.304
2021-03-19 23:50:00	1086	0.4	5.1	56.4	0.2	4.1	3	11.3	55	16.5792	152.166	26.3975	108.456	8.05167	10.165	15.4742	23.0275	30.4017	0.6	13.4775	45.99	38.87	-6.97	302.332	273.776	438.172	390.815	307.183	274.132	295.154	249.887	16.0617	177.971	7.24667	87.8342	2.2475	5.39417	12.7092	22.7617	31.285	0.243333	14.1842	44.6692	38.87	-6.97	296.925	276.868	435.881	379.932
2021-03-20	1087	0.4	4.9	60.8	0.2	23.4	15.1	11.4	52	13.4125	152.958	28.135	106.104	7.50333	8.4725	15.2625	22.505	30.8708	0.6	13.4058	45.4083	38.87	-6.97	302.005	274.112	437.635	391.397	307.811	274.071	292.397	250.045	16.8867	178.908	9.4925	78.0658	2.225	5.55083	35.525	22.3008	31.7242	0.2325	13.7533	44.7208	38.87	-6.97	297.483	276.457	436.424	379.654
2021-03-20 00:10:00	1088	2.1	4.6	62.1	0.2	6.7	2.6	11.9	50	14.3108	149.944	28.1817	90.7017	9.5275	10.2842	17.3508	22.52	31.06	0.6	13.48	45.3708	38.87	-6.97	302.367	274.48	437.035	389.99	307.812	274.151	291.423	250.357	16.395	180.372	10.2633	70.5975	1.82167	4.49167	13.4017	22.4183	31.7217	0.255833	13.7792	44.8608	38.87	-6.97	297.443	276.666	436.212	379.863
2021-03-20 00:20:00	1089	0.6	5.2	60.3	0.2	4.5	2.6	12	50	16.6917	145.715	28.8183	88.7008	7.81	8.85167	14.8325	22.6117	31.0242	0.6	13.6183	45.2158	38.87	-6.97	303.521	274.277	437.873	390.467	308.158	273.452	290.842	249.787	17.92	175.744	9.765	63.5642	1.84417	4.245	11.3533	22.5233	31.6033	0.2625	13.9725	44.5383	35.7525	3.68583	297.677	276.751	436.148	379.509
2021-03-20 00:30:00	1090	1.6	8.4	55.7	0.2	4.2	2.6	11.8	51	17.8592	148.825	27.9658	84.6283	8.26333	10.4983	14.7608	22.3767	31.365	0.6	13.62	45.2842	38.87	-6.97	303.042	274.308	437.241	389.538	307.027	273.458	290.351	250.512	17.2683	179.484	8.68333	64.0467	1.78083	4.8175	15.33	22.42	31.8283	0.241667	13.8458	44.965	38.87	-6.97	297.468	276.64	435.812	379.637
2021-03-20 00:40:00	1091	0.8	5.4	58.6	0.2	4.9	2.3	12	50	16.5292	143.263	28.25	84.7967	8.755	9.76417	25.4983	22.3517	31.2842	0.6	13.5692	45.2533	38.87	-6.97	302.69	274.687	435.95	390.362	308.075	273.897	291.097	250.915	19.0433	170.535	10.0183	65.9492	1.77583	4.58917	17.9008	22.3917	31.7125	0.243333	13.7525	45.1317	38.87	-6.97	297.75	276.723	435.203	379.558
2021-03-20 00:50:00	1092	0.8	9.3	52.8	0.2	5.2	2.6	11.9	50	18.115	139.718	28.3958	86.8742	9.9075	10.9858	18.1258	22.5517	30.9892	0.6	13.6158	45.3717	38.87	-6.97	303.733	273.286	436.167	390.284	308.332	274.047	290.251	250.596	21.5392	164.524	11.8367	64.5833	2.02167	4.085	9.93583	22.6792	31.3692	0.231667	13.8675	44.6717	38.87	-6.97	298.882	276.711	434.373	379.752
2021-03-20 01:00:00	1093	3.4	14.8	45.7	0.2	4.8	2.3	11.8	51	17.3475	141.298	28.395	81.2817	8.14	10.1933	10.8792	22.5767	30.6267	0.6	13.5125	45.0667	38.87	-6.97	302.512	274.199	436.317	390.403	307.666	273.715	289.566	251.991	18.7525	168.752	10.5292	58.9083	1.67833	5.27667	20.5192	22.6158	31.1608	0.241667	13.8425	44.4108	38.87	-6.97	297.289	276.988	435.012	379.571
2021-03-20 01:10:00	1094	0.6	5.4	56.2	0.2	4.2	2.1	11.6	51	11.1775	139.012	29.3025	75.685	4.58083	6.19167	6.68167	22.3358	29.8542	0.6	13.3808	43.8258	38.87	-6.97	300.09	273.632	433.294	390.585	309.331	273.402	288.325	251.706	13.7375	169.412	9.58917	52.5275	1.25583	3.53333	11.275	22.2525	30.3525	0.240833	13.6933	43.255	38.87	-6.97	296.358	276.603	433.206	379.52
[truncated: 8,328 more rows]
[truncated: 4 more columns]

## Sheet: Hourly
Date	Muestra	UM_NO	UM_NO2	UM_O3	UM_CO	UM_PM25	UM_PM10	UM_TMP	UM_RH	FEC01_NO2	FEC01_O3	FEC01_NO	FEC01_CO	FEC01_PM1	FEC01_PM2.5	FEC01_PM10	FEC01_T_OPC	FEC01_H_OPC	FEC01_SFR_OPC	FEC01_TMP	FEC01_RH	FEC01_Lat	FEC01_Long	FEC01_WE_NO2	FEC01_AE_NO2	FEC01_WE_O3	FEC01_AE_O3	FEC01_WE_NO	FEC01_AE_NO	FEC01_WE_CO	FEC01_AE_CO	FEC02_NO2	FEC02_O3	FEC02_NO	FEC02_CO	FEC02_PM1	FEC02_PM2.5	FEC02_PM10	FEC02_T_OPC	FEC02_H_OPC	FEC02_SFR_OPC	FEC02_TMP	FEC02_RH	FEC02_Lat	FEC02_Long	FEC02_WE_NO2	FEC02_AE_NO2	FEC02_WE_O3	FEC02_AE_O3
[truncated: 1,569 more rows]
[truncated: 4 more columns]

[truncated: 3 more sheets: Linear Regression, Multilinear Regresion, NN]
